# Supplementary material for: Serum proteomics of active tuberculosis patients and contacts reveals unique processes activated during Mycobacterium tuberculosis infection
Source: Sci Rep. 2020 Mar 2;10:3844. doi: 10.1038/s41598-020-60753-5 (PMC7052228; doi:10.1038/s41598-020-60753-5)
Supplement: Supplementary file 1 — Dataset 1. [file 41598_2020_60753_MOESM1_ESM.xlsx]

## Sheet: Statistics
Ratio type	Actin, cytoplasmic 1 OS=Homo sapiens GN=ACTB PE=1 SV=1	Afamin OS=Homo sapiens GN=AFM PE=1 SV=1	Alpha-1-acid glycoprotein 1 OS=Homo sapiens GN=ORM1 PE=1 SV=1	Alpha-1-acid glycoprotein 2 OS=Homo sapiens GN=ORM2 PE=1 SV=2	Alpha-1-antichymotrypsin OS=Homo sapiens GN=SERPINA3 PE=1 SV=2	Alpha-1B-glycoprotein OS=Homo sapiens GN=A1BG PE=1 SV=4	Alpha-2-antiplasmin OS=Homo sapiens GN=SERPINF2 PE=1 SV=3	Alpha-2-macroglobulin OS=Homo sapiens GN=A2M PE=1 SV=3	Angiotensinogen OS=Homo sapiens GN=AGT PE=1 SV=1	Antithrombin-III OS=Homo sapiens GN=SERPINC1 PE=1 SV=1	Apolipoprotein A-I OS=Homo sapiens GN=APOA1 PE=1 SV=1	Apolipoprotein A-II OS=Homo sapiens GN=APOA2 PE=1 SV=1	Apolipoprotein A-IV OS=Homo sapiens GN=APOA4 PE=1 SV=3	Apolipoprotein B-100 OS=Homo sapiens GN=APOB PE=1 SV=2	Apolipoprotein C-I OS=Homo sapiens GN=APOC1 PE=1 SV=1	Apolipoprotein C-III OS=Homo sapiens GN=APOC3 PE=1 SV=1	Apolipoprotein D (Fragment) OS=Homo sapiens GN=APOD PE=1 SV=1	Apolipoprotein E OS=Homo sapiens GN=APOE PE=1 SV=1	Apolipoprotein F OS=Homo sapiens GN=APOF PE=1 SV=2	Apolipoprotein L1 OS=Homo sapiens GN=APOL1 PE=1 SV=5	Apolipoprotein M OS=Homo sapiens GN=APOM PE=1 SV=2	Apolipoprotein(a) OS=Homo sapiens GN=LPA PE=1 SV=1	Attractin OS=Homo sapiens GN=ATRN PE=1 SV=2	Beta-2-glycoprotein 1 OS=Homo sapiens GN=APOH PE=1 SV=3	C4b-binding protein alpha chain OS=Homo sapiens GN=C4BPA PE=1 SV=2	C4b-binding protein beta chain OS=Homo sapiens GN=C4BPB PE=1 SV=1	Carboxypeptidase B2 OS=Homo sapiens GN=CPB2 PE=1 SV=2	Carboxypeptidase N catalytic chain OS=Homo sapiens GN=CPN1 PE=1 SV=1	Carboxypeptidase N subunit 2 OS=Homo sapiens GN=CPN2 PE=1 SV=3	CD5 antigen-like OS=Homo sapiens GN=CD5L PE=1 SV=1	Ceruloplasmin OS=Homo sapiens GN=CP PE=1 SV=1	Clusterin OS=Homo sapiens GN=CLU PE=1 SV=1	Coagulation factor IX OS=Homo sapiens GN=F9 PE=1 SV=2	Coagulation factor V OS=Homo sapiens GN=F5 PE=1 SV=1	Coagulation factor X OS=Homo sapiens GN=F10 PE=1 SV=2	Coagulation factor XI OS=Homo sapiens GN=F11 PE=1 SV=1	Coagulation factor XII OS=Homo sapiens GN=F12 PE=1 SV=3	Coagulation factor XIII B chain OS=Homo sapiens GN=F13B PE=1 SV=3	Complement C1q subcomponent subunit A OS=Homo sapiens GN=C1QA PE=1 SV=2	Complement C1q subcomponent subunit B OS=Homo sapiens GN=C1QB PE=1 SV=3	Complement C1q subcomponent subunit C OS=Homo sapiens GN=C1QC PE=1 SV=3	Complement C1r subcomponent OS=Homo sapiens GN=C1R PE=1 SV=1	Complement C1r subcomponent-like protein OS=Homo sapiens GN=C1RL PE=1 SV=2	Complement C1s subcomponent OS=Homo sapiens GN=C1S PE=1 SV=1	Complement C3 OS=Homo sapiens GN=C3 PE=1 SV=2	Complement C5 OS=Homo sapiens GN=C5 PE=1 SV=4	Complement component C6 OS=Homo sapiens GN=C6 PE=1 SV=3	Complement component C7 OS=Homo sapiens GN=C7 PE=1 SV=2	Complement component C8 alpha chain OS=Homo sapiens GN=C8A PE=1 SV=2
TB vs LTBI	0.9855	0.041243	0.627607	0.645241	0.250962	0.669027	-0.120294	-0.416962	0.219091	-0.305788	-0.547932	-0.125006	-1.51046	-0.778432	-1.074	-0.571322	-0.403542	-0.168123	-0.641604	-0.115597	-0.440263	-1.43051	-0.103147	0.0496308	0.317304	0.439357	-0.224317	0.138814	-0.444184	0.674461	1.0545	0.228973	0.482332	0.0342157	-0.123434	0.00144197	0.494672	-0.210897	-0.547932	-0.312939	-0.296899	-0.129734	0.711054	0.129613	0.404903	-0.125006	0.0827026	0.177599	0.279768
TB vs LTBI	0.303342	-0.395929	1.18396	0.685267	0.75446	0.0648829	-0.33825	-0.0800879	-0.367732	0.015783	-0.846843	-0.422752	-1.1488	-0.343732	-0.85726	-0.846843	-0.724993	-0.467932	-0.915936	0.246104	-0.612637	-1.77596	-0.289827	-0.512514	0.40163	0.316146	-0.148801	-0.409278	-0.321928	0.6107	0.592636	-0.00288828	-0.176251	-0.046921	-0.345564	0.470927	-0.150401	0.0854247	-0.148801	-0.131313	-0.182786	-0.152003	-0.00723157	-0.0320936	0.501821	0.211635	-0.0709665	0.0468403	-0.209228
TB vs LTBI	1.44042	-0.524915	0.6107	0.336855	-0.597278	1.04893	-0.808437	-0.724993	-0.739372	-0.739372	-0.828793	-0.537424	-1.24469	-0.632629	-1.3474	0.584963	0.580145	0.015783	-0.907793	-0.650635	-0.246395	0.136191	-0.494109	0.871055	0.167358	0.507921	0.426533	0.730314	-0.327348	-0.352916	0.27858	0.0524159	0.0758749	0.916859	-0.204233	-0.199255	0.409255	0.508936	-1.5187	-0.120294	-0.215915	-0.53952	0.344828	0.381837	0.0299829	-0.537424	0.617298	0.0731347	2.36513
TB vs LTBI	0.226509	-0.463947	0.481299	0.403813	0.16221	0.469886	-0.161653	0.130931	-0.215915	-0.465938	-0.397828	-0.215915	-0.888969	-1.13606	-1.31115	-1.1976	-0.373327	-0.0724828	-0.428566	-0.227692	-0.454032	-2.72738	-0.106249	0.0786098	-0.0320936	0.124328	-0.430509	0.0731347	-0.486004	1.47301	1.6173	0.0758749	0.230203	-0.334607	-0.152003	-0.150401	-0.093879	-0.046921	-0.60165	-0.28279	-0.424688	-0.209228	0.826193	0.00863031	0.0398403	-0.547932	-0.0709665	0.0143553	0.23634
TB vs LTBI	-0.454032	-0.902389	1.03844	0.443607	0.665393	-0.134477	-0.380822	0.467801	-0.803393	-0.142417	-0.696658	-0.512514	-0.526992	-0.701342	-1.09234	-1.47393	-0.694321	-0.373327	-0.706041	0.133564	-0.625934	-3.07097	-0.293359	-0.483985	0.0524159	0	-0.354759	-0.475936	-0.364013	1.4098	1.15445	-0.15682	-0.426625	-0.415037	-0.373327	0.318461	-0.739372	0.250962	-0.202572	-0.100051	-0.312939	-0.231075	0.108357	-0.153607	0.136191	-0.212568	-0.226004	-0.115597	-0.251539
TB vs LTBI	0.681674	-1.02915	0.464668	0.0949116	-0.685014	0.850399	-0.84944	-0.176251	-1.17462	-0.899695	-0.678072	-0.628162	-0.625934	-0.99137	-1.58208	-0.0439433	0.611645	0.112367	-0.696658	-0.76366	-0.260152	-1.15843	-0.496142	0.901494	-0.181149	0.192825	0.219091	0.663572	-0.367732	0.446786	0.83996	-0.101598	-0.176251	0.54893	-0.232769	-0.351074	-0.179515	0.674461	-1.56918	-0.0877334	-0.345564	-0.619271	0.459432	0.260628	-0.336428	-0.96016	0.462576	-0.0892673	2.32164
TB vs LTBI	0.695103	-0.172994	0.335712	0.0551957	0.253384	0.414677	-0.362158	-0.142417	-0.0740006	-0.53952	-0.526992	0.0214797	-1.191	-0.875672	-1.21759	-0.875672	0.0356239	-0.251539	-0.28279	-0.0800879	-0.768568	-1.93236	-0.300448	0.454176	-0.0892673	0.0745054	-0.0740006	0.151859	-0.698998	0.306846	0.656268	0.182692	0.526069	0.362891	-0.0159576	-0.382702	0.334568	-0.0174171	-0.680382	-0.475936	-0.210897	-0.0159576	0.843984	0.0989585	0.129613	-0.334607	-0.120294	-0.0365259	0.205393
TB vs LTBI	0.0129262	-0.610433	0.892197	0.0962619	0.757023	-0.189351	-0.58208	0.194087	-0.662004	-0.215915	-0.826233	-0.275786	-0.831358	-0.444184	-1	-1.152	-0.286304	-0.552156	-0.558517	0.280956	-0.940645	-2.27928	-0.488026	-0.107803	-0.00433459	-0.0484122	0.00144197	-0.397828	-0.577767	0.24245	0.192825	-0.0513992	-0.131313	0.282143	-0.236164	0.0867838	-0.311148	0.27858	-0.28279	-0.293359	-0.0985055	-0.0380063	0.125651	-0.0634092	0.226509	0.00144197	-0.274041	-0.166503	-0.28279
TB vs LTBI	1.15056	-0.739372	0.319618	-0.251539	-0.595097	0.794104	-1.0499	-0.450084	-1.03209	-0.971431	-0.808437	-0.392137	-0.929611	-0.732165	-1.49005	0.280956	1.02006	-0.0664274	-0.547932	-0.614845	-0.573467	-0.365871	-0.691989	1.2762	-0.237864	0.14274	0.57628	0.741575	-0.584241	-0.720232	-0.120294	0.00432161	0.119024	1.2461	-0.0969617	-0.58208	0.249749	0.703101	-1.64837	-0.281036	-0.129734	-0.424688	0.478195	0.351628	-0.246395	-0.746616	0.414677	-0.140826	2.29131
TB vs LTBI	0.461529	-0.182786	1.19912	0.730314	1.36345	0.051024	0.623867	0.0690147	-0.628162	0.227741	-0.2567	-0.205896	-0.415037	0.519039	0.867896	0.132248	0.7433	1.24793	0.134878	0.701327	-0.011588	0.345964	0.409255	-0.880976	0.897628	0.638769	0.365133	0.041243	0.440421	0.045443	0.124328	0.326537	0.126973	0.0922074	0.253384	-0.194295	-0.314733	0.051024	0.296311	0.325386	0.656268	0.252173	0.714575	0.0129262	0.594549	0.989139	0.244887	-0.0394883	1.32077
TB vs LTBI	-0.0335695	-0.514573	1.91265	1.3989	1.03633	0.0229004	0.260628	0.116365	-1.08009	-0.104697	-0.646112	-0.828793	-0.62371	-0.560643	-0.125006	-1.63039	-0.114035	-0.405451	-0.671164	0.603122	-0.260152	-0.405451	0.312665	-0.454032	0.773152	0.703987	0.186501	-0.295128	0.15056	-0.545824	0.00144197	-0.0619024	-0.392137	-0.0664274	0.427606	-0.209228	-0.234465	0.297485	0.0840643	0.27858	0.39835	0.231432	0.569491	0.364012	0.342555	0.739848	0.157044	-1.01159	0.763836
TB vs LTBI	-0.115597	-0.179515	0.572405	0.465713	0.390668	-0.369595	0.0745054	0.115033	-1.43831	0.0172093	-0.957356	-0.531156	-1.28983	-0.186065	-0.571322	-1.03209	-0.422752	-0.60165	-0.231075	-0.384584	-0.0634092	-2.39593	-0.120294	-0.634867	0.678072	0.67717	0.0100637	-0.134477	-0.239566	-0.362158	-0.347399	-0.312939	-0.291592	-0.046921	-0.268817	0.0551957	-0.181149	-0.169745	-0.2567	-0.302226	0.235114	-0.128156	0.341417	-0.316528	0.351628	0.21661	0.260628	0.0384362	0.442545
TB vs LTBI	0.884403	0.275007	0.49774	0.534062	1.27441	0.173767	0.299831	0.232661	0.674461	0.235114	0.404903	0.645241	0.0949116	0.767231	1.26843	1.66175	0.522056	1.22527	0.630405	1.20852	0.40163	0.800745	0.24732	-0.321928	1.00648	0.475085	0.38405	0.485427	0.958286	-0.237864	0.126973	0.637842	0.632268	0.602172	0.290424	0.163499	0.116365	0.568519	0.35727	0.801573	0.485427	0.361768	0.503858	0.187768	0.825379	0.930548	0.313826	-0.199255	0.592636
TB vs LTBI	0.389567	-0.0558912	1.21039	1.20289	0.947105	0.145351	-0.0634092	0.280956	0.222805	-0.0954196	0.015783	0.0229004	-0.112475	-0.311148	0.275007	-0.101598	-0.334607	-0.428566	-0.176251	1.11103	0.151859	0.0496308	0.15056	0.107018	0.882056	0.540027	0.204141	0.149259	0.668119	-0.828793	0.00575927	0.248535	0.112367	0.443607	0.464668	0.147958	0.195348	0.814755	0.145351	0.75446	0.227741	0.341417	0.358396	0.538041	0.573375	0.680774	0.225275	-1.17137	0.0356239
TB vs LTBI	0.308011	0.27858	-0.129734	0.269033	0.302173	-0.248108	-0.249822	0.279768	-0.137648	0.0257376	-0.295128	0.320773	-0.780909	0.0621217	-0.169745	0.498761	-0.643856	-0.625934	0.264236	0.123004	0.350497	-1.93788	-0.28279	-0.0740006	0.786596	0.513996	0.0285692	0.31034	0.27858	-0.646112	-0.343732	-0.00144342	0.212881	0.463622	-0.231075	0.411426	0.250962	0.345964	-0.195946	0.175045	0.0635029	-0.0174171	0.130931	-0.142417	0.582074	0.158337	0.328836	-0.121863	-0.284546
TB vs LTBI	0.578214	-0.318326	0.650765	0.629473	0.799916	0.488515	-0.137648	0.128293	-0.650635	-0.181149	0.187768	0.175045	-0.101598	-0.207561	0.595504	0.839153	1.24367	0.857583	0.39835	0.214125	-0.226004	-0.58208	0.0621217	-0.512514	0.173767	0.107018	0.0593553	-0.0439433	-0.163268	0.509949	0.129613	0.041243	-0.251539	0.157044	0.0538064	-0.15682	-0.378944	-0.0291463	-0.318326	-0.293359	-0.120294	-0.163268	0.267835	-0.403542	-0.0203404	0.221568	-0.0350469	-0.467932	0.0949116
TB vs LTBI	0.0840643	-0.648372	1.36401	1.29807	0.473008	0.46048	-0.50226	0.176323	-1.1016	-0.512514	-0.200913	-0.448115	-0.307573	-1.2863	-0.397828	-0.924125	0.386259	-0.795859	-0.409278	0.116365	-0.475936	-1.33279	-0.0350469	-0.086201	0.0482362	0.172488	-0.118727	-0.380822	-0.452057	-0.0800879	0.0071955	-0.347399	-0.771027	-0.00144342	0.227741	-0.172994	-0.300448	0.21661	-0.531156	-0.340075	-0.37707	-0.184425	0.123004	-0.0528949	-0.272297	-0.027675	-0.123434	-1.44222	-0.461959
TB vs LTBI	0.00144197	-0.314733	0.0243197	0.364012	-0.172994	0.0676387	-0.687335	0.175045	-1.46196	-0.392137	-0.512514	-0.150401	-0.9771	-0.913216	-0.844251	-0.323733	0.077243	-0.994241	0.0328061	-0.870387	-0.277534	-3.32193	-0.467932	-0.265345	-0.046921	0.145351	-0.295128	-0.21927	-0.841663	0.10165	-0.341903	-0.599462	-0.671164	0.0186342	-0.467932	0.0922074	-0.244685	-0.251539	-0.870387	-0.91866	-0.541618	-0.54372	-0.104697	-0.732165	-0.263612	-0.550043	-0.0203404	-0.388355	-0.78339
TB vs LTBI	0.166503	-0.296311	1.60823	0.875672	0.341903	-0.00432161	-0.105678	-0.0342157	-0.288063	-0.177599	-0.795767	-0.6107	-0.650765	-0.632268	0.121863	-0.764686	-0.313826	-0.633199	0.463947	-1.97856	-0.0257376	0.37707	0.26708	-0.107018	0.54372	0.190997	0.145605	-0.154454	0.134477	-0.632268	0.614845	0.112475	-0.0908534	0.161653	0.164884	-0.175045	-0.509949	0.115597	0.0499049	-0.177599	-0.235114	-0.0551957	0.204233	0.0800879	-0.323082	0.232769	0.360305	0.0724828	0.327348
TB vs LTBI	0.463947	-0.293959	1.58208	0.785875	0.678072	-0.209141	-0.128293	-0.109695	-0.0579701	-0.0962619	-0.783247	-1.0314	0.236164	-1.16221	-0.388465	-0.996389	-0.296311	-0.427606	0.260152	-2.02219	-0.0243197	0.409278	0.106249	-0.077243	-0.0129262	0.0159576	-0.14274	0.107803	0.281036	-0.351628	0.397828	0.0513992	-0.185232	-0.563646	0.567041	0.351074	-0.410341	0.182786	-0.263034	-0.513996	-0.112367	-0.284514	0.305788	-0.237564	0.526992	0.176251	0.202572	-0.196607	0.424688
TB vs LTBI	-0.0717627	-0.673556	0.99137	0.75877	0.606035	-0.0129262	-0.305679	0.599462	-0.337996	-1.07656	-0.73292	-0.928276	-0.225275	-1.22527	-1.14666	-1.36121	-0.621056	-0.404903	-0.221568	-2.51147	-0.0229004	0.971431	-0.231432	-0.173767	0.332789	0.573467	-0.0243197	0.161653	-0.334568	-0.283329	0.438307	-0.463622	0.00288828	-0.183963	0.013043	-0.295135	-0.27858	0.114035	0.33825	-0.630405	-0.173767	0.242977	0.790859	-0.111031	0.291592	0.174621	0.28279	0.263612	0.446148
TB vs LTBI	0.0846703	-0.588805	1.46594	0.793357	0.475936	-0.154454	-0.221568	-0.835116	-0.22404	-0.191563	-0.757023	-0.465713	-0.899176	-0.206643	-0.8024	-0.75873	0.109359	-0.440421	0.571322	-1.54003	-0.0285692	-1.40599	-0.0922074	-0.112367	0.132894	-0.222805	0.479955	-0.303342	-0.0867838	0.147202	0.380822	-0.182692	0.168123	-0.0229004	0.0409718	-0.0635029	-0.603122	0.136062	-0.240009	-0.49057	-0.366252	-0.182692	-0.10165	-0.0285692	-0.587845	-0.0579701	-0.0731347	0.182786	-0.0908534
TB vs LTBI	0.380822	-0.586885	1.43831	0.703689	0.810966	-0.360645	-0.243669	-0.910733	0.00578235	-0.109695	-0.745022	-0.885965	-0.0129262	-0.737254	-1.31267	-0.990592	0.12658	-0.235114	0.365871	-1.58352	-0.0271541	-1.37462	-0.252173	-0.0827026	-0.425459	-0.399445	0.194295	-0.041243	0.0588937	0.426625	0.163268	-0.243669	0.0740006	-0.747602	0.444184	0.461959	-0.503858	0.202572	-0.551885	-0.826193	-0.243669	-0.412511	0	-0.347099	0.263612	-0.115033	-0.230203	-0.0867838	0.00578235
TB vs LTBI	-0.154454	-0.96643	0.84944	0.678072	0.739372	-0.163499	-0.421156	-0.200379	-0.273814	-1.0895	-0.694212	-0.782409	-0.473008	-0.800745	-2.07073	-1.35558	-0.197865	-0.212881	-0.1137	-2.07313	-0.0243197	-0.810649	-0.591679	-0.178874	-0.077243	0.16004	0.311148	0.011588	-0.556797	0.496142	0.205896	-0.757877	0.261881	-0.368489	-0.111031	-0.182692	-0.371838	0.134477	0.0499049	-0.942608	-0.305679	0.115597	0.486004	-0.219091	0.027675	-0.117695	-0.149259	0.373327	0.0262051
TB vs LTBI	0.0232698	-0.458382	1.04097	0.477944	0.320126	-0.217851	0.104697	-0.0496308	-0.325386	0.249822	-1.01792	-0.285698	-1.01364	0.352916	-0.21661	-0.676267	-0.447844	-0.617298	0.448115	0.114035	-0.0398403	-0.78157	0.00868224	-0.31034	0.790859	0.046921	0.295128	-0.128293	0.369595	0.0694519	0.253257	0.163268	0.137648	0.226004	-0.190299	-0.210389	-0.447844	-0.0607392	0.364013	0.426625	0.1976	0.207561	-0.0565835	0.307573	-0.15056	0.293359	0.0101344	-0.0962619	-0.176323
TB vs LTBI	0.320126	-0.45628	1.0145	0.388355	0.657445	-0.423309	0.0816138	-0.125651	-0.0949116	0.330973	-1.00576	-0.705757	-0.126973	-0.176323	-0.726831	-0.908429	-0.42975	-0.411426	0.242977	0.0694519	-0.0384362	-0.750178	-0.15056	-0.280956	0.232769	-0.128293	0.00868224	0.134477	0.514573	0.349235	0.0365259	0.101598	0.0424568	-0.49774	0.212568	0.314733	-0.348232	0.00578235	0.0513992	0.0923402	0.320126	-0.0229004	0.0454314	-0.0100637	0.698998	0.236164	-0.147958	-0.366252	-0.0786098
TB vs LTBI	-0.215368	-0.835924	0.424688	0.362158	0.584241	-0.226509	-0.0962619	0.584241	-0.374066	-0.649845	-0.955313	-0.603122	-0.587845	-0.240009	-1.48491	-1.27322	-0.755315	-0.389567	-0.237564	-0.418999	-0.0370307	-0.186501	-0.489543	-0.37629	0.579922	0.430509	0.125006	0.187707	-0.100305	0.416962	0.0785637	-0.412511	0.231075	-0.119024	-0.341417	-0.329985	-0.21661	-0.0621217	0.652901	-0.0243197	0.258425	0.504305	0.531156	0.117161	0.463947	0.232769	-0.0676387	0.093879	-0.0579701
TB vs LTBI	1.11437	0.126973	-0.354759	-0.147202	0.27262	0.144046	0.513996	0.201634	0.850399	0.31034	0.480265	-0.0218044	0.352759	-0.148801	0.616358	0.721591	1.48388	0.445727	0.124328	0.125651	0.292782	-0.0262051	0.189034	0.125651	-0.21424	-0.72261	-0.164884	0.43189	0.0538064	0.715454	0.499782	-0.013043	-0.128156	0.0071955	-0.189351	-0.217591	0.285698	-0.388355	-0.442222	-0.231075	0.0356239	-0.209228	-0.405451	-0.118727	-0.340075	0.0894982	-0.512514	-0.320126	0.24245
TB vs LTBI	0.041243	-0.520769	0.051024	-0.123434	0.822118	-0.190997	-0.128156	0.448901	0.647084	0.212881	0.31034	-0.14401	-0.190997	-0.0513992	-0.0694519	-0.284546	0.164786	0.473008	-0.504305	-0.436354	-0.612637	0.129613	-0.0335695	-0.520769	0.0962619	-0.504305	-0.0588937	0.265437	-0.0262051	-0.0320936	0.623867	-0.268817	-0.0543923	-0.150401	-0.311148	0.00144197	-0.367732	-0.486004	0.317304	0.0328061	0.507921	-0.131313	0.186501	-0.365871	0.285698	0.132248	-0.41889	0.217851	-0.459973
TB vs LTBI	-1.71312	-0.929611	0.289244	-0.112475	2.05728	-0.261881	-0.0985055	1.24367	0.91533	0.60502	0.365133	-0.926865	0.849599	0.41792	-0.07552	-0.516636	0.334568	-0.717857	-0.0908029	0.738984	-1.0145	-0.147202	0.841571	-1.22432	0.273814	-0.360305	-0.302226	0.0398403	-0.364013	0.353888	0.988412	-0.332789	-1.53533	-0.608232	-0.512514	-0.222633	-0.673463	-0.413115	1.6107	0.345964	0.890641	-0.018878	-0.33825	-0.650635	0.584	0.130931	-0.575615	-0.547932	-0.459973
TB vs LTBI	0.807355	0.158337	0.175045	0.112367	0.702214	0.157044	0.621056	0.386259	1.19975	-0.442222	0.484396	0.168642	0.390668	0.0854247	0.522056	0.851999	1.06074	0.862352	0.00575927	-0.239566	0.396159	0.370722	0.0071955	0.375178	0.0662614	-0.277534	-0.0619024	0.974529	0.572405	0.119024	0.297485	-0.0218044	0.0786098	-0.168123	-0.210897	-0.883635	0.232661	-0.00723157	-0.307573	-0.22095	-0.0218044	0.0786098	0.0243197	-0.0174171	-0.232769	-0.0320936	-0.0892673	-0.39973	0.52306
TB vs LTBI	-0.265345	-0.490051	0.57918	0.136191	1.25217	-0.176251	-0.0218044	0.633199	0.996389	-0.53952	0.313826	0.0468403	-0.153607	0.183963	-0.164884	-0.155213	-0.258425	0.890641	-0.62371	-0.800877	-0.508403	0.526069	-0.215915	-0.272297	0.377401	-0.0588937	0.045443	0.809003	0.492622	-0.628162	0.421156	-0.277534	0.153157	-0.325539	-0.332789	-0.666576	-0.42082	-0.106249	0.452068	0.0426443	0.448901	0.157044	0.616358	-0.265345	0.393965	0.0114956	0.00432161	0.138814	-0.181149
TB vs LTBI	-2.01742	-0.897006	0.818032	0.145351	2.48697	-0.248108	0.00863031	1.42814	1.26484	-0.147202	0.368489	-0.736966	0.887525	0.652601	-0.171368	-0.386468	-0.0877334	-0.300448	-0.209228	0.374066	-0.910502	0.249749	0.659925	-0.974262	0.553852	0.0840643	-0.199255	0.583038	0.154454	-0.242977	0.78576	-0.341903	-1.32554	-0.78339	-0.535332	-0.891643	-0.72738	-0.0320936	1.74545	0.35727	0.831877	0.27023	0.0908534	-0.550043	0.691534	0.0100637	-0.152003	-0.628162	-0.181149
TB vs LTBI	0.319618	0.443607	-0.0985055	0.356144	0.379621	0.0071955	0.85599	-0.260152	1.16672	-0.680382	0.292782	-0.00578235	-0.1976	0.299831	-0.0785637	0.751892	1.03914	0.783247	-0.2567	-0.0649175	0.109695	-1.76121	0.0384362	0.00575927	0.0827026	-0.388355	-0.15682	0.509949	0.537048	-0.21927	0.289244	-0.131313	-0.212568	-0.413115	-0.0785637	-0.118727	-0.110916	-0.0159576	-0.510457	-0.309359	0.0621217	0.166073	0.418999	-0.0558912	-0.104697	0.397255	-0.205896	-0.00723157	-0.0335695
TB vs LTBI	-0.751465	-0.204233	0.306846	0.379621	0.929791	-0.327348	0.212881	-0.013043	0.962734	-0.77596	0.123004	-0.128156	-0.741783	0.39835	-0.76366	-0.254978	-0.281036	0.810649	-0.8863	-0.625934	-0.795859	-1.60823	-0.184425	-0.641604	0.393965	-0.168123	-0.0499049	0.343692	0.457332	-0.965784	0.413594	-0.386468	-0.139236	-0.571322	-0.200913	0.0989585	-0.76366	-0.114035	0.249749	-0.046921	0.534062	0.243669	1.01078	-0.304006	0.521051	0.440421	-0.112475	0.531069	-0.736966
TB vs LTBI	-2.50635	-0.612637	0.545968	0.389567	2.16446	-0.397828	0.24245	0.78157	1.23143	-0.384584	0.177599	-0.910502	0.299831	0.867106	-0.771027	-0.486004	-0.109359	-0.380822	-0.471929	0.54893	-1.1976	-1.88364	0.690641	-1.34373	0.570463	-0.0262051	-0.295128	0.117695	0.120352	-0.58208	0.777367	-0.450084	-1.62149	-1.02915	-0.401635	-0.125006	-1.07097	-0.0409718	1.543	0.266637	0.916859	0.35727	0.485427	-0.588574	0.819668	0.439357	-0.268817	-0.234465	-0.736966
TB vs LTBI	-0.300448	-0.426625	0.992768	0.201634	0.0703893	0.196607	-0.526992	-0.682696	-0.698998	-0.103147	-1.29336	-0.573467	-0.962969	-1.08927	-1.82113	-1.2723	-0.454032	0.15056	-0.943416	-0.597278	-0.209228	-0.62371	-0.816037	0.347099	0.10165	0.811471	0.641546	0.974529	-0.0439433	0.694212	-0.181149	0.343692	0.197865	0.436162	0.682573	0.390668	0.786596	0.414677	-0.508403	0.180148	-0.37707	0.0143553	0.205393	0.629473	-0.492079	-0.027675	0.331132	0.737254	0.565597
TB vs LTBI	-0.106249	-0.428566	0.847195	0.173767	-0.749038	0.22404	-0.78339	-1.14561	-1.04692	-0.409278	-0.891643	-0.0816138	-0.316528	-1.31115	-1.45008	-0.897006	-0.321928	0.0482362	-0.541618	-1.699	0.291604	-0.537424	-1.0145	0.833497	-0.0394883	0.644318	0.389567	0.735522	0.196607	0.761285	-0.508403	0.149259	0.43189	0.697774	0.830255	0.685267	0.155749	0.158337	-0.897006	0	-0.560643	0.125651	0.171207	0.882056	-0.862496	-0.454032	0.446786	1.01507	0.543991
TB vs LTBI	0.227741	-0.599462	0.856787	0.0662614	-0.641604	0.359521	-0.212568	-1.2109	-0.965784	-0.12658	-1.23107	-0.1976	-0.60165	-1.34373	-1.6529	-1.29336	-0.365871	0.0854247	-0.239566	-0.666576	0.0243197	-0.739372	-0.910502	0.57918	0.0854247	0.848798	1.16993	0.534062	0.0648829	0.567545	-0.327348	0.367371	0.657183	1.14861	0.957543	0.939603	0.426533	0.80488	-0.634867	0.0662614	-0.524915	0.0745054	0.404903	1.31267	-0.780909	-0.41889	0.246104	0.912267	0.317304
TB vs LTBI	-0.265345	-0.261881	1.01721	0.666302	1.47716	0.167358	-0.013043	0.452068	0.323082	-0.0291463	-0.504305	-1.06794	-0.753896	-0.0394883	-0.514573	-0.537424	-1.05889	-0.139236	-0.382702	0.968644	-1.07704	-1.35107	0.015783	-0.300448	0.35727	0.275007	-0.242977	0.269033	-0.450084	-0.948976	0.518031	-0.00288828	-0.0365259	-0.844251	-0.100051	-0.26708	0.225275	-0.0101344	0.306846	0.43082	0.329985	0.1137	0.200379	-0.741783	0.443607	0.67717	0.186501	0.041243	-0.046921
TB vs LTBI	-0.0724828	-0.263612	0.872632	0.637842	0.657183	0.194087	-0.270556	-0.00868224	-0.0232698	-0.336428	-0.101598	-0.575615	-0.106249	-0.260152	-0.139236	-0.164884	-0.926865	-0.24127	0.0172093	-0.134477	-0.577767	-1.26534	-0.184425	0.185232	0.21661	0.107018	-0.496142	0.0299829	-0.209228	-0.880976	0.190299	-0.1976	0.197865	-0.58208	0.0468403	0.0271541	-0.405451	-0.265345	-0.0816138	0.249749	0.145351	0.226509	0.166073	-0.488026	0.0731347	0.249749	0.302173	0.318461	-0.0679388
TB vs LTBI	0.261832	-0.434403	0.881273	0.530071	0.765535	0.329985	0.301002	-0.077041	0.0551957	-0.0543923	-0.442222	-0.691989	-0.392137	-0.291592	-0.343732	-0.560643	-0.971431	-0.204233	0.319618	0.898402	-0.844251	-1.46993	-0.0785637	-0.0694519	0.341417	0.312665	0.283329	-0.171368	-0.341903	-1.074	0.370722	0.0200577	0.423309	-0.131313	0.173767	0.280956	-0.134477	0.379621	0.180148	0.317304	0.182692	0.173767	0.399445	-0.0573917	0.155749	0.285698	0.102994	0.21661	-0.295128
TB vs LTBI	-0.413115	-1.02915	1.6526	0.592636	1.43989	-0.155213	-0.291592	0.186501	-0.251539	-0.99137	-1.13289	-1.18115	-1.24127	-0.209228	-0.448115	-1.22769	-0.62371	-0.309359	0.0565835	1.04684	-0.790859	-0.114035	-0.187707	-0.386468	0.404903	0.794936	-0.496142	0.342555	-0.0664274	0.302173	0.585924	-0.226004	0.250962	-0.821126	0.822934	-0.407364	0.171207	0.15056	0.257011	0.0440443	-0.409278	0.0949116	0.015783	-0.295128	0.178874	0.479231	0.0313952	-0.300448	0.362891
TB vs LTBI	-0.21927	-1.03209	1.50741	0.563646	0.620117	-0.128156	-0.550043	-0.274041	-0.599462	-1.2969	-0.732165	-0.691989	-0.595097	-0.430509	-0.0740006	-0.852042	-0.490051	-0.411195	0.457332	-0.0558912	-0.291592	-0.0262051	-0.386468	0.0989585	0.263034	0.627607	-0.749038	0.102994	0.175045	0.369606	0.258217	-0.42082	0.484396	-0.558517	0.970117	-0.112475	-0.45799	-0.104697	-0.131313	-0.136062	-0.592919	0.207893	-0.018878	-0.0424568	-0.190997	0.0524159	0.146655	-0.0218044	0.341417
TB vs LTBI	0.115033	-1.20423	1.51702	0.45628	0.727703	0.0071955	0.0229004	-0.341903	-0.520769	-1.01742	-1.07097	-0.805913	-0.880976	-0.463947	-0.279284	-1.25154	-0.533242	-0.373327	0.759582	0.97673	-0.558517	-0.231075	-0.28279	-0.155213	0.388465	0.831877	0.0313952	-0.0969617	0.0426443	0.175045	0.438293	-0.202572	0.709291	-0.107803	1.09694	0.141433	-0.187707	0.541019	0.130931	-0.0694519	-0.558517	0.155749	0.214125	0.387363	-0.107803	0.0881416	-0.0528949	-0.125006	0.115033
TB vs uninfected	0.15682	-0.340277	0.852042	0.75877	0.831358	0.442222	-0.0328061	0.0800879	0.929611	-0.0976108	-0.532068	-0.0786098	-1.35163	0.07552	-0.54201	-0.784085	-0.871055	-0.334568	0.237864	0.362158	-0.626673	-1.42975	0.229382	-0.0172093	0.56918	0.181149	0.392137	-0.201634	0.232769	-0.134878	1.31833	0.171368	0.179515	-0.645241	0.373327	0.212568	0.316528	0.0649175	0.205896	0.15682	-0.0214797	0.270556	0.166503	0.232769	0.603841	0.311148	-0.158337	-0.314986	0.0923402
TB vs uninfected	-0.536053	-0.125651	0.597278	0.448115	0.766112	0.26708	0.373327	0.0320936	1.21424	0.0350469	-0.051024	0.123434	-0.669027	0.128156	0.00868224	-0.471968	-0.599318	0.229382	0.321928	0.588574	-0.596458	-0.70044	0.356606	0.522841	0.382702	0.0380063	0.498179	0.0203404	0.675765	-0.538041	1.31833	0.174621	-0.121679	-0.382944	0.424688	0.58208	0.210897	0.086201	0.537424	0.0335695	-0.0745054	0.37146	0.21424	-0.015783	0.662004	0.249822	-0.356144	0.0846703	-0.312665
TB vs uninfected	0.0892673	-0.478195	0.362158	0.780909	0.077041	0.340075	-0.0962619	-0.477159	0.200913	-0.301002	-0.41792	-0.24123	-0.986957	-0.31034	-0.620117	-0.40163	-0.583038	-0.594549	0.0350469	0.0365259	-0.667211	-0.771463	0.0203404	0.272297	0.153607	0.0144996	-0.00575927	-0.0908534	-0.347099	1.05589	1.02621	-0.0538064	0.28279	-0.153157	-0.100305	-0.210389	0.0985055	-0.361768	-0.449957	-0.175045	-0.408168	-0.331132	0.37707	-0.0989585	0.284546	-0.285698	-0.211635	0.592919	-0.00432161
TB vs uninfected	-0.524064	-0.777367	1.4112	0.798366	1.33643	-0.16092	-0.250962	0.416962	0.343732	0.224317	-0.830255	-0.37629	-0.991318	0.508403	-0.325386	-1.06005	-1.19283	-0.635058	-0.0384362	0.724993	-0.798258	-1.7761	0.0424568	-0.580145	0.652901	0.0573917	0.467932	-0.750178	0.354759	-0.199123	0.854649	-0.0621217	-0.477159	-0.725959	0.153607	0.682696	-0.328836	0.362158	0.603841	0.33825	0.0908029	0.249822	-0.550901	0.0709665	0.701342	0.646112	-0.313826	-0.444667	-0.396159
TB vs uninfected	-1.21785	-0.563646	1.15521	0.490051	1.26882	-0.336855	0.155213	0.369595	0.625934	0.356606	-0.350497	-0.173767	-0.308011	0.560643	0.226004	-0.747602	-0.921436	-0.0717627	0.0454314	0.948976	-0.768078	-1.04614	0.169745	-0.0398403	0.465938	-0.0854247	0.575615	-0.528071	0.798366	-0.602172	0.85726	-0.0593553	-0.77905	-0.463622	0.204233	1.0499	-0.435095	0.384584	0.937878	0.215915	0.0380063	0.349235	-0.503858	-0.178874	0.75877	0.586406	-0.510962	-0.0468403	-0.800745
TB vs uninfected	-0.591679	-0.916859	0.91866	0.821126	0.579922	-0.264236	-0.313826	-0.140124	-0.386259	0.0218044	-0.716332	-0.539035	-0.625738	0.121863	-0.403813	-0.67717	-0.90458	-0.895303	-0.24123	0.397828	-0.839153	-1.1177	-0.167358	-0.289244	0.237864	-0.108357	0.0709665	-0.639695	-0.225275	0.99137	0.562772	-0.286881	-0.375178	-0.235114	-0.320773	0.258425	-0.545968	-0.0648829	-0.051024	0.00723157	-0.295135	-0.352759	-0.341417	-0.261832	0.382702	0.0499049	-0.366252	0.461959	-0.493647
TB vs uninfected	0.612637	-0.905351	0.836501	0.450084	-0.015783	0.821126	-0.720716	-0.227741	-0.0271541	-0.532068	-0.813935	-0.491597	-1.08882	0.21927	-0.813935	0.37146	0.114035	-0.15056	-0.0285692	-0.173767	-0.43189	0.137648	-0.16092	0.803393	0.41889	0.248108	1.04394	0.388355	0.349235	-1.16221	0.53952	-0.00575927	-0.226509	0.237864	0.293359	0.011588	0.231075	0.785875	-0.763836	0.351074	0.0588937	-0.138814	-0.199123	0.483985	0.229382	-0.10165	0.375197	-0.41792	2.17788
TB vs uninfected	-0.0813396	-0.691534	0.58208	0.140826	-0.0813396	0.646112	-0.313826	-0.275007	0.253257	-0.399445	-0.333424	-0.289244	-0.405992	0.272297	-0.263034	0.682696	0.384584	0.413115	0.0558912	0.0528949	-0.40163	0.867752	-0.0342157	1.34373	0.232769	0.106249	1.1488	0.610433	0.793357	-1.56511	0.54372	-0.00288251	-0.528071	0.500218	0.343732	0.380822	0.125006	0.808437	-0.43082	0.227692	0.00578235	-0.0398403	-0.151859	0.236164	0.286304	-0.16221	0.177882	-0.0200577	1.77103
TB vs uninfected	0.545824	-1.04474	0.345564	0.471929	-0.770618	0.720232	-0.784085	-0.783247	-0.757023	-0.734655	-0.699552	-0.654436	-0.72334	-0.166073	-0.892197	0.753896	0.401635	-0.410341	-0.231432	-0.498761	-0.473008	0.795859	-0.370722	1.09542	0.00433459	0.0831412	0.646112	0.498179	-0.230203	0.0291463	0.248108	-0.231432	-0.124328	0.72977	-0.181421	-0.411426	0.013043	0.358454	-1.419	0.018878	-0.327687	-0.741575	0.0101344	0.152003	-0.0908534	-0.697774	0.321928	0.488026	2.08314
TB vs uninfected	0.865122	0.16004	0.897006	0.456009	1.08927	-0.0257376	0.120294	-0.415759	-0.124328	-0.0214797	-0.0143553	-0.0551957	-0.335712	0.643856	0.968605	1.57777	0.662004	1.486	0.378944	0.390245	-0.0989585	2.55639	0.24127	-0.325386	0.818579	0.413115	0.529073	-0.0717627	0.0588937	-0.80653	0.334607	0.321928	0.194295	0.444184	0.358454	0.258425	-0.226509	0.575615	-0.182692	0.473931	0.0908029	0.0232698	0.320126	-0.187768	0.244685	0.652901	0.304006	-0.66175	0.254978
TB vs uninfected	1.23447	-0.495695	0.401635	-0.10165	1.31473	-0.159629	-0.0565835	-0.543001	0.136062	0.184425	-0.226509	-0.266637	-0.623867	0.529073	0.148801	0.608232	0.800877	1.16812	1.03801	1.00578	0.137648	1.74662	0.0101344	-1.07861	0.751465	0.378944	0.323733	0.226004	0.362158	0.0262051	0.83908	0.416962	-0.0676387	0.0394883	0.0649175	0.351074	-0.204141	0.195946	0.639355	0.428566	0.323733	0.459973	0.75877	0.369595	0.349235	0.529073	0.473931	-0.400538	0.833927
TB vs uninfected	0.248108	0.0543923	1.67116	1.04394	1.13289	0.275786	0.103147	-0.752749	-0.953079	0.274041	-0.210389	0.161653	-0.00288251	0.715486	1.21759	0.997117	0.671164	1.71312	0.00578235	0.766112	0.0785637	2.09542	0.384584	-0.202888	0.968605	0.657445	0.227692	-0.051024	0.473931	0.100051	-0.320773	0.288065	0.354759	0.314733	0.293359	0.0350469	-0.164786	0.37146	0.109359	0.577767	0.463947	0.227692	0.668868	-0.00863031	0.263612	0.703689	0.498179	-0.43189	0.407364
TB vs uninfected	0.37146	-0.171207	1.60823	1.12343	0.76366	-0.0551957	-0.243669	-0.367371	-0.57628	-0.353888	-0.402722	-0.67717	-0.543001	-0.435095	-0.0243197	-0.182692	-0.196607	-0.167358	-0.427606	0.291592	-0.348232	1.80088	0.14401	0.101598	0.694321	0.477944	0.349235	-0.409255	-0.231432	-1.3978	0.212568	-0.0676387	-0.325386	0.284546	0.533242	0.242977	-0.146655	0.823677	-0.393965	0.426625	-0.167358	0.00288828	0.174621	0.163268	-0.0071955	0.403542	0.215915	-1.63506	-0.303342
TB vs uninfected	0.741783	-0.827819	1.11404	0.567041	0.988504	-0.187768	-0.421156	-0.495695	-0.316146	-0.146655	-0.614474	-0.889863	-0.831067	-0.550901	-0.844787	-1.15381	-0.0551957	-0.485427	0.229382	0.907793	-0.112367	0.994241	-0.0867838	-0.650765	0.628162	0.444184	0.14401	-0.109695	0.0724828	-0.564622	0.717857	0.027675	-0.586885	-0.120352	0.239566	0.336428	-0.125651	0.442222	0.428566	0.380822	0.0649175	0.440263	0.614845	0.720232	0.0954196	0.279284	0.386468	-1.37407	0.277534
TB vs uninfected	-0.246104	-0.27739	2.38836	1.71312	0.803393	0.248108	-0.260628	-0.704872	-1.40545	-0.0579701	-0.599318	-0.46048	-0.210389	-0.365133	0.224317	-0.765535	-0.186501	0.0588937	-0.801573	0.668868	-0.169925	1.34373	0.288065	0.224317	0.844251	0.72261	0.0484122	-0.388465	0.184425	-0.491597	-0.442545	-0.10165	-0.164786	0.155213	0.467932	0.0203404	-0.0854247	0.617056	-0.10165	0.529073	0.205896	0.207561	0.524915	0.341903	0.011588	0.452057	0.409278	-1.4049	-0.149259
TB vs uninfected	0.289827	0.163268	0.268817	0.190997	0.118727	-0.446786	-0.42975	-0.369606	-0.937344	-0.232661	-0.712816	-0.379621	-1.21101	-0.0607392	-0.469886	0.416962	-0.504875	-0.365133	0.013043	-0.695994	-0.15056	-0.189034	-0.289244	-0.077243	0.597278	0.452057	0.174621	-0.248535	-0.621056	-1.21537	-0.137504	-0.317304	-0.225275	0.305788	-0.16221	0.506353	-0.0922074	0.354759	-0.735522	-0.153157	-0.331132	-0.356144	-0.0524159	-0.518031	0.00144342	-0.119024	0.320126	-0.584	-0.623867
TB vs uninfected	0.659723	-0.492622	-0.225275	-0.367371	0.341903	-0.580145	-0.606916	-0.496718	-0.676267	-0.0257376	-0.92524	-0.591679	-1.49978	-0.176323	-1.28983	-0.553852	-0.364012	-0.682573	0.671164	-0.0799754	0.086201	-0.995665	-0.520045	-0.830255	0.533242	0.416962	-0.0313952	0.0513992	-0.317304	-0.382944	0.367732	-0.22404	-0.486457	-0.0989585	-0.457332	0.599462	-0.0703893	-0.0243197	0.086201	-0.197865	-0.0989585	0.0800879	0.386468	0.0394883	0.104697	-0.243669	0.488026	-0.323082	-0.0440443
TB vs uninfected	-0.328836	0.0573917	1.04692	0.780909	0.158429	-0.144046	-0.447844	-0.705757	-1.76596	0.0634092	-0.909965	-0.163499	-0.878137	0.00868224	-0.22033	-0.166073	-0.495695	-0.138814	-0.359521	-0.318461	0.027675	-0.645241	-0.145351	0.0454314	0.749038	0.696658	-0.128293	-0.227741	-0.205393	-0.309176	-0.792439	-0.352759	-0.0635029	0.176251	-0.227741	0.284546	-0.0299829	0.150401	-0.443607	-0.0496308	0.0409718	-0.151859	0.296899	-0.337996	0.0203404	-0.0690147	0.512514	-0.353888	-0.469886
TB vs uninfected	-0.145351	-0.517024	1.56064	1.1016	0.545824	-0.267835	-0.261832	-0.38405	-1.58832	0.274041	-1.18903	-0.811471	-0.297485	0.450084	-0.52707	-0.871844	-0.0398403	-0.43082	0.713119	-1.38791	-0.0257376	-0.769772	0.158429	0.100051	0.946194	0.450084	0.434403	-0.418999	0.260152	-0.967906	-0.0285692	-0.144046	0.125006	0.648372	-0.0468403	-0.0894982	-0.868687	0.351074	0.21424	0.352916	0.222633	0.209228	-0.16221	0.120294	-0.534062	0.32916	0.369595	0.210897	0.16004
TB vs uninfected	-0.0690147	-0.468844	1.11404	-0.404903	0.407364	0.117161	-0.0621217	-0.225275	-0.238787	-0.273814	-0.653519	-0.372952	-0.666302	-0.0524159	-0.849599	-0.565597	-0.522056	-0.513996	0.194295	-2.49416	-0.0271541	-2.5509	0.0203404	-0.0342157	0.33825	0.163268	0.205896	0.249822	0.114035	-0.537048	0.33825	-0.293959	0.0740006	0.0218044	0.176251	-0.583038	-0.159629	0.086201	0.169745	0.0439433	-0.0579701	0.268817	0.077041	0.360305	-0.190299	0.199255	-0.0271541	-0.240009	0.204233
TB vs uninfected	0.128156	-0.316146	1.49818	0.948976	0.202572	-0.308011	-0.0313952	-0.240009	-1.32077	0.746616	-1.00504	-0.445727	-0.332278	0.086201	0.454032	-0.617298	0.415037	-0.560715	0.68966	-2.55262	-0.041243	0.181149	0.284546	-0.138814	0.678072	0.109359	0.39973	-0.121679	0.459973	-0.119024	-0.580145	0.459973	0.00433459	0.295128	-0.121679	-0.426533	-0.970854	-0.219091	-0.0440443	0.749038	0.242977	-0.16221	-0.386259	0.0291463	-0.153157	0.200913	0.260152	-0.111031	-0.159629
TB vs uninfected	0.150401	-0.515006	1.53533	1.0145	0.880976	-0.473008	-0.283329	-0.46048	-1.35783	0.356606	-1.17632	-1.23205	0.588574	-0.0813396	-1.03703	-1.10367	-0.0229004	-0.225275	0.508403	-1.43136	-0.0243197	-0.738984	-0.00144197	0.129734	0.388355	0.274041	0.147202	-0.157044	0.405451	-0.687061	-0.246104	-0.204141	0.0306192	-0.0758749	0.356606	0.436354	-0.768925	0.41889	-0.0989585	0.0159576	0.345564	-0.0214797	-0.0593553	-0.197865	0.316528	0.272297	0.212568	-0.0593553	0.2567
TB vs uninfected	0.227692	-0.466758	1.0862	-0.494672	0.741783	-0.0881416	-0.0840643	-0.301002	-0.00863031	-0.192825	-0.641546	-0.793272	0.22095	-0.583038	-1.36008	-0.797428	-0.504875	-0.309176	-0.0114956	-2.53779	-0.0243197	-2.51929	-0.138814	-0.00575927	-0.22033	-0.0129262	-0.0799754	0.512514	0.260152	-0.255803	0.121863	-0.355016	-0.0200577	-0.703101	0.579922	-0.0579701	-0.0607392	0.153607	-0.14274	-0.291604	0.0649175	0.0394883	0.177882	0.0424568	0.659723	0.142417	-0.183963	-0.509949	0.300448
TB vs uninfected	0.424688	-0.314986	1.47393	0.859876	0.537424	-0.513996	-0.0538064	-0.316146	-1.09018	0.828793	-0.992768	-0.865523	0.554273	-0.443607	-0.0565835	-0.848798	0.434403	-0.355016	0.483985	-2.59622	-0.0398403	0.212568	0.125006	-0.109695	0.120294	-0.0662614	0.112475	0.140826	0.603841	0.161653	-0.797428	0.39973	-0.0908534	-0.428678	0.281036	0.0985055	-0.871055	-0.151859	-0.356144	0.413115	0.365871	-0.391768	-0.284514	-0.289244	0.696658	0.14401	0.103147	-0.381837	-0.0635029
TB vs uninfected	-0.385155	-0.894527	0.946194	0.988504	0.810966	-0.27739	-0.461529	0.249822	-1.63784	-0.623867	-1.12631	-1.12895	0.128156	-0.144046	-1.79577	-1.46884	-0.347099	-0.202888	0.0262051	-1.92067	-0.0229004	-0.175045	-0.340277	0.0335695	0.734563	0.833927	0.263612	-0.104337	-0.209141	-0.619178	-0.204141	-0.718964	0.21927	0.302226	-0.197865	-0.207893	-0.636915	0.351074	0.50226	-0.100305	0.28279	0.506353	0.424688	-0.0703893	0.0816138	0.268817	0.293359	0.401635	0.277534
TB vs uninfected	-0.306846	-0.846393	0.498179	-0.521051	0.668868	0.107803	-0.261832	0.409278	-0.288063	-1.17249	-0.590722	-0.689746	-0.240009	-0.646163	-2.11869	-1.16221	-0.829444	-0.286881	-0.491597	-3.02715	-0.0229004	-1.95568	-0.478195	-0.10165	0.12658	0.545824	0.0365259	0.564905	-0.355016	-0.187768	0.163268	-0.869477	0.168123	-0.324235	0.0247367	-0.702214	0.0709665	0.086201	0.45799	-0.408168	0.00288828	0.567041	0.664288	0.169745	0.424688	0.139236	-0.102994	-0.0496308	0.321928
TB vs uninfected	-0.109695	-0.694212	0.883635	0.833927	0.465938	-0.317304	-0.232661	0.395929	-1.37016	-0.151859	-0.942608	-0.762136	0.093879	-0.506907	-0.814755	-1.21412	0.107803	-0.332278	0.00433459	-3.08542	-0.0370307	0.77596	-0.214125	-0.205393	0.467932	0.492079	0.231075	0.194295	-0.0100637	0.229382	-0.755315	-0.115033	0.0969617	-0.0496308	-0.27262	-0.545968	-0.739848	-0.219091	0.244685	0.296899	0.304006	0.136062	0.200913	-0.16221	0.461959	0.140826	0.182786	0.0785637	-0.0426443
TB vs uninfected	1.74662	0.231075	0.00723157	0.291592	-0.58111	0.373327	0.564905	0.187707	-0.189034	0.163268	0.0218044	0.222633	0.386468	-0.818851	-0.10165	-0.92448	1.46993	-0.423309	-0.0370307	-0.172488	0.617056	1.06794	-0.537048	0.579922	-0.228973	-0.265437	-0.144046	-0.149259	0.0679388	0.648372	0.086201	-0.00863031	0.21927	0.305788	-0.171207	-0.532068	0.42082	0.00578235	-1.01221	-0.212881	-0.400538	-0.133564	0.362158	0.360305	-0.731183	-0.051024	0.289827	0.354759	0.625934
TB vs uninfected	1.99424	0.242977	0.298673	0.475936	-0.67084	0.378944	0.386468	-0.695103	-1.70177	0.351074	-0.503858	0.0203404	0.0831412	-0.939603	0.401635	0.438307	1.46993	0.610433	0.590745	-0.730314	0.75877	1.84684	-0.52707	0.954557	-0.180148	0.174621	-0.00144197	0.0144996	0.0923402	1.23107	-0.919912	0.114035	0.844251	0.428566	0	-0.304511	0.027675	0.0320936	-1.02361	-0.192825	-0.484396	-0.133564	-0.316146	0.454032	-0.651683	-0.194087	0.210897	0.356606	0.724993
TB vs uninfected	1.18771	0.217591	-0.0551957	-0.129613	0.182786	0.258425	0.621488	-0.390668	0.92139	0.0573917	0.320126	0.261881	0.0350469	0.168123	0.619271	1.25498	1.42275	0.619271	-0.0468403	-0.410341	0.545824	-2.60763	0.215915	0.486004	-0.0398403	-0.273814	0.0513992	-0.00144197	0.229382	0.100051	0.161653	-0.0635029	0.314733	0.0664274	-0.0129262	-0.415759	0.304006	0.0247367	-0.382944	-0.402722	-0.0621217	-0.0468403	-0.0398403	0.0877334	-0.386259	0.013043	-0.284514	-0.107018	0.448115
TB vs uninfected	0.671164	-0.41792	0.413115	0.316528	-0.0313952	0.0394883	-0.0786098	0.434403	-0.391768	0.0664274	-0.147958	0.100051	-0.158337	-0.721591	-0.787432	-1.93055	0.150401	-0.396159	-0.666302	-0.733788	-0.288063	1.22432	-0.759582	-0.0676387	0.0816138	-0.0468403	-0.0384362	-0.314986	-0.0114956	-0.0976108	0.210897	-0.263034	0.293359	0.147202	-0.295135	-0.312665	-0.231432	-0.0922074	-0.250962	0.0499049	0.0709665	-0.0551957	0.954557	0.112475	-0.105678	-0.00863031	0.382702	0.894322	-0.077243
TB vs uninfected	0.91866	-0.405992	0.703689	0.500218	-0.121679	0.0439433	-0.255803	-0.447844	-1.90574	0.254978	-0.673556	-0.102994	-0.461529	-0.841571	-0.283329	-0.569491	0.152003	0.637109	-0.0384362	-1.29219	-0.146655	2	-0.750178	0.305788	0.131313	0.394032	0.104697	-0.15056	0.011588	0.481969	-0.795767	-0.141433	0.91866	0.270556	-0.123004	-0.0854247	-0.624803	-0.0662614	-0.263034	0.0694519	-0.0129262	-0.0551957	0.275786	0.205896	-0.0257376	-0.15056	0.304006	0.894322	0.0232698
TB vs uninfected	0.114035	-0.43082	0.349235	-0.105678	0.732165	-0.0758749	-0.0214797	-0.14274	0.717857	-0.0398403	0.150401	0.139236	-0.509949	0.265345	-0.0662614	0.249822	0.101598	0.648372	-0.675364	-0.972325	-0.358396	-2.45207	-0.00575927	-0.16221	0.270556	-0.0551957	0.15682	-0.167358	0.150401	-0.647084	0.284546	-0.318461	0.388355	-0.0908534	-0.134878	-0.197865	-0.349365	-0.0731347	0.37707	-0.138814	0.409278	0.0320936	0.552156	-0.16092	0.239566	0.0558912	-0.191563	0.432455	-0.255803
TB vs uninfected	-1.08134	-0.825379	0.650635	0.325539	1.20423	-0.0313952	-0.0482362	1.23107	-0.124328	0.45799	-0.0935602	-0.683472	0.883635	-0.252173	-0.794104	-2.16285	0.321928	-1.5864	-0.250962	0.442222	-0.689746	0.946194	0.115597	-0.769772	0.258425	0.0954196	-0.282143	-0.541019	-0.349365	0.288065	0.575615	-0.326537	-1.18713	-0.31034	-0.495695	-0.538041	-0.538041	-0.0186342	1.04097	0.364013	0.454032	0.0573917	0.428566	-0.172488	0.192645	-0.0100637	0.227692	0.12658	-0.0758749
TB vs uninfected	-0.834307	-0.813114	0.940645	0.508403	1.11404	-0.0271541	-0.226509	0.347399	-1.63738	0.646112	-0.618239	-0.885965	0.579922	-0.372952	-0.290424	-0.800745	0.321928	-0.552869	0.375197	-0.116365	-0.549916	1.72738	0.12658	-0.396159	0.307573	0.535332	-0.138814	-0.37629	-0.325386	0.867752	-0.43082	-0.205393	-0.561693	-0.186501	-0.323082	-0.31034	-0.931305	0.00723157	1.02915	0.382702	0.369595	0.0573917	-0.249749	-0.0786098	0.272297	-0.153157	0.147202	0.128156	0.0232698
TB vs uninfected	-1.63877	-0.83754	0.588574	-0.0962619	1.96578	-0.146655	0.00868224	0.652901	0.985645	0.352916	0.204233	-0.644318	0.531156	0.734563	-0.0731347	0.0174171	0.272297	-0.543001	-0.260628	0.202572	-0.761285	-2.72836	0.870387	-0.863938	0.448115	0.0877334	-0.0867838	-0.392867	-0.187768	-0.261832	0.650635	-0.381837	-1.09221	-0.547943	-0.335712	-0.422233	-0.656268	0.00144342	1.67116	0.174621	0.790859	0.14401	0.027675	-0.445727	0.537424	0.0543923	-0.347099	-0.334568	-0.255803
TB vs uninfected	-0.360645	-0.597412	0.883635	0.529073	0.72738	-0.0071955	-0.041243	0.07552	-0.515006	0.0694519	-1.05311	-0.890641	-0.960512	-0.807355	-0.755315	-0.846393	-0.439357	-0.204141	-0.175045	-0.112367	-0.506907	0.713119	-0.396159	-0.0676387	0.231075	0.492079	-0.124328	0.195946	-0.235114	-0.209141	0.013043	-0.0524159	-0.279768	0.00578235	0.0908029	0.311148	0.112475	-0.0648829	-0.403813	0.139236	-0.382944	0.0394883	0.83908	0.296899	-0.0648829	0.184425	0.314733	0.210897	-0.222805
TB vs uninfected	-0.0894982	-0.414677	1.09851	0.58208	1.04692	-0.0342157	0.00144342	0.524915	0.430509	-0.0922074	-0.591679	-0.814755	-1.04544	-0.192825	-0.105678	-0.468844	-0.444667	0.100051	0.00723157	0.696658	-0.543001	-0.884403	-0.051024	-0.194087	0.378944	0.33825	-0.00575927	0.236164	0.0573917	-1.22404	0.401635	-0.16092	0.171368	-0.324235	0.14401	-0.0342157	0.0484122	0.199255	0.00578235	0.140826	-0.137504	0.0291463	0.0985055	-0.130931	0.0679388	0.409278	0.166503	0.184425	0.0694519
TB vs uninfected	-1.3846	-0.6107	0.732165	0.617056	0.100051	0.187707	-0.359521	-0.725959	-0.479231	0.552156	-1.13488	-0.349365	-1.20602	-1.13356	-0.944109	-0.219091	-0.163499	0.106249	-0.273814	-0.508936	-0.340277	-0.355016	-0.617298	0.388355	0.298673	0.805913	0.018878	0.780909	-0.265437	-0.265437	-0.0200577	0.473931	0.0619024	0.179515	0.608232	0.510457	0.865122	0.103147	-0.71721	-0.108357	-0.565597	-0.00432161	-0.0257376	0.486004	-0.311503	0.0985055	0.289827	0.673463	0.545824
TB vs uninfected	-0.167358	-0.599318	0.736966	0.500218	-0.0935602	0.0203404	-0.298658	-0.386259	-0.862352	-0.237564	-0.649845	-0.399445	-0.312665	-1.02857	-0.380729	-0.473008	-0.306846	-0.305679	0.224317	-1.21475	-0.00575927	0.800877	-0.595504	0.41889	0.0892673	0.325539	-0.377401	-0.0440443	0.00578235	-0.14274	-0.313826	-0.246104	-0.0468403	0.26708	0.239566	0.603841	-0.517024	-0.320773	-0.792439	-0.0426443	-0.566572	0.150401	0.805913	0.550043	-0.436162	-0.24245	0.430509	0.490051	-0.244887
TB vs uninfected	0.103147	-0.41684	0.951764	0.554273	0.226004	-0.00863031	-0.255803	0.0634092	0.0846703	-0.399445	-0.189034	-0.324235	-0.39835	-0.413594	0.268817	-0.0949116	-0.312665	-0.00144197	0.407364	-0.405992	-0.0426443	-0.797428	-0.249749	0.291592	0.237864	0.171368	-0.258217	-0.00432161	0.298673	-1.15704	0.0740006	-0.355016	0.405451	-0.0621217	0.291592	0.260152	-0.58111	-0.0565835	-0.382944	-0.0398403	-0.320773	0.140826	0.0649175	0.121863	-0.303342	-0.0186342	0.28279	0.461959	0.0484122
TB vs uninfected	-1.19093	-0.613532	0.586406	0.588574	-0.719841	0.21424	-0.616358	-1.18713	-0.827006	0.244685	-0.732052	0.142417	-0.557778	-1.35445	-0.570463	0.155213	-0.0299829	0.00433459	0.12658	-1.61164	0.16004	-0.267835	-0.816395	0.873027	0.15682	0.639355	-0.235114	0.541618	-0.0243197	-0.199123	-0.348232	0.279284	0.295128	0.440263	0.753896	0.805913	0.232769	-0.151859	-1.10568	-0.289244	-0.750178	0.107803	-0.0607392	0.739372	-0.681674	-0.328836	0.405451	0.951764	0.522841
TB vs uninfected	0.168123	-0.770618	0.746616	0.394032	0.0144996	0.155213	0.274041	-0.453122	-0.783247	0.0454314	-0.990592	-0.515006	-0.598365	-1.06074	-0.585924	-0.870266	-0.350497	-0.269033	0.526992	-0.181421	-0.27262	0.597278	-0.49057	0.163268	0.21424	0.529073	0.403542	-0.244887	-0.125651	-0.335712	-0.133564	-0.0285692	0.177882	0.717857	0.365871	0.859876	-0.24732	0.325539	-0.530071	0.0247367	-0.531069	0.0985055	1.03801	0.979942	-0.352759	-0.206643	0.231075	0.386468	-0.470927
TB vs uninfected	0.438307	-0.587845	0.962969	0.446148	0.334607	0.128156	0.316528	-0.00432161	0.163268	-0.116365	-0.529071	-0.439357	-0.683472	-0.445727	0.0634092	-0.491597	-0.356144	0.0350469	0.710756	0.625934	-0.309176	-1.00144	-0.145351	0.0365259	0.364013	0.375197	0.522841	-0.205393	0.166503	-1.3505	0.254978	-0.137504	0.630394	0.388355	0.41889	0.514573	-0.31034	0.588574	-0.119024	0.0262051	-0.284514	0.0892673	0.298673	0.552156	-0.22033	0.0174171	0.0816138	0.360305	-0.177599
TB vs uninfected	-0.856787	-0.784085	0.595097	0.481969	-0.612588	0.349235	-0.045443	-1.2552	-0.747602	0.526992	-1.07176	0.0262051	-0.84318	-1.38681	-0.77484	-0.24245	-0.0745054	0.0409718	0.428566	-0.57918	-0.105678	-0.471968	-0.711935	0.619271	0.281036	0.844251	0.545824	0.340075	-0.155749	-0.392867	-0.167358	0.498179	0.520769	0.891643	0.880976	1.05889	0.504305	0.494109	-0.84318	-0.222805	-0.713696	0.0558912	0.172994	1.16812	-0.598365	-0.291604	0.205896	0.846843	0.296899
uninfected vs LTBI	0.827819	0.380729	-0.226004	-0.114035	-0.579922	0.226509	-0.086201	-0.496142	-0.710756	-0.209228	-0.0159576	-0.046921	-0.158429	-0.852042	-0.531156	0.214125	0.466758	0.166073	-0.878321	-0.477944	0.186501	-0.00144342	-0.332789	0.0662614	-0.249822	0.259423	-0.617056	0.341417	-0.678072	0.809826	-0.261881	0.0579701	0.302173	0.678973	-0.498179	-0.210897	0.178874	-0.275786	-0.753896	-0.469929	-0.274041	-0.401635	0.543991	-0.103147	-0.199255	-0.434403	0.24245	0.491597	0.187768
uninfected vs LTBI	1.52155	0.167358	0.0299829	0.196607	-0.514573	0.40163	-0.494109	-0.450084	-0.994241	-0.341903	-0.496142	-0.248108	-0.841663	-0.905088	-1.08314	-0.0985055	0.195348	-0.397828	-0.962969	-0.703689	0.155749	-0.732165	-0.459973	-0.473931	-0.0649175	0.40163	-0.72261	0.119024	-1.12029	1.21288	-0.265345	0.0551957	0.603122	0.41684	-0.547932	-0.579922	0.284514	-0.298673	-1.0862	-0.347399	-0.22095	-0.500218	0.496718	0.145351	-0.2567	-0.375197	0.439357	0.0935602	0.591679
uninfected vs LTBI	0.896078	0.520045	0.265437	-0.134477	0.173767	0.328836	-0.0232698	0.0593553	0.0172093	-0.00578235	-0.131313	0.116365	-0.522841	-0.465938	-0.454032	-0.168123	0.178874	0.426533	-0.675765	-0.153607	0.226509	-0.659723	-0.121863	-0.224317	0.163499	0.425459	-0.21927	0.230203	-0.0969617	-0.380822	0.0299829	0.283329	0.199123	0.187768	-0.0232698	0.211635	0.396159	0.15056	-0.0985055	-0.137648	0.112367	0.201634	0.334568	0.228973	0.120352	0.16092	0.293959	-0.415037	0.284514
uninfected vs LTBI	0.0690147	-0.125006	-0.37146	-0.354759	-0.668868	0.0271541	-0.129734	0.051024	-1.14561	-0.367732	0.134878	-0.137648	0.463622	-1.2109	-0.768568	-0.415037	0.49774	0.261832	-0.666576	-0.590745	0.171207	-1.2969	-0.336428	0.0962619	-0.599462	-0.0558912	-0.823677	0.275007	-0.717857	1.60881	0.299831	-0.0954196	0.051024	0.311503	-0.524915	-0.364013	-0.411195	-0.110916	-0.805913	-0.438307	-0.403542	-0.479955	0.659011	-0.224317	-0.564905	-0.85726	0.0881416	0.329985	0.144046
uninfected vs LTBI	0.762987	-0.33825	-0.115597	-0.0454314	-0.603841	0.202888	-0.535332	0.0989585	-1.42663	-0.500218	-0.345564	-0.340075	-0.21927	-1.26188	-1.31833	-0.72738	0.226509	-0.302226	-0.751465	-0.816037	0.141433	-2.02915	-0.461959	-0.444184	-0.415037	0.0867838	-0.929611	0.0524159	-1.16165	2.0115	0.297485	-0.0985055	0.351628	0.0482362	-0.575615	-0.732165	-0.304006	-0.132894	-1.13924	-0.316528	-0.351074	-0.579922	0.611645	0.0243197	-0.62371	-0.798366	0.285698	-0.0694519	0.547943
uninfected vs LTBI	0.137504	0.0143553	0.119024	-0.37707	0.0854247	0.129613	-0.0664274	0.607863	-0.416962	-0.164884	0.0200577	0.0257376	0.0989585	-0.823677	-0.68966	-0.798366	0.209141	0.522056	-0.463947	-0.265345	0.212881	-1.95456	-0.125006	-0.194295	-0.186065	0.109695	-0.426625	0.164786	-0.137648	0.41684	0.591679	0.129613	-0.0513992	-0.181149	-0.0513992	0.0593553	-0.192645	0.314986	-0.152003	-0.106249	-0.0174171	0.123004	0.449957	0.108357	-0.244685	-0.261881	0.140124	-0.577767	0.24123
uninfected vs LTBI	0.538041	0.167358	-0.516636	-0.703689	-0.577767	-0.0291463	-0.32916	-0.222633	-1.00578	-0.440263	0.00432161	0.100305	0.159629	-0.951764	-0.675765	-0.0908029	0.906891	0.0840643	-0.520769	-0.442222	-0.140826	-0.50226	-0.531156	0.471968	-0.657445	-0.106249	-0.465938	0.352759	-0.932361	0.441483	-0.662004	0.0100637	0.345964	1.00863	-0.390245	-0.595097	0.0186342	-0.0831412	-0.8863	-0.632629	-0.189351	-0.286304	0.67717	-0.132894	-0.473931	-0.646112	0.0384362	0.27858	0.1137
uninfected vs LTBI	1.23143	-0.046921	-0.261881	-0.392137	-0.512514	0.146655	-0.736966	-0.174621	-1.2863	-0.573467	-0.475936	-0.101598	-0.522841	-1.00578	-1.22769	-0.401635	0.635058	-0.479955	-0.603841	-0.668868	-0.171368	-1.23447	-0.657445	-0.0694519	-0.471929	0.0370307	-0.573467	0.130931	-1.37707	0.844787	-0.664288	0.00863031	0.648005	0.745883	-0.440263	-0.962969	0.124328	-0.104697	-1.21759	-0.508403	-0.136062	-0.386468	0.629473	0.115033	-0.533242	-0.584241	0.23634	-0.120294	0.518031
uninfected vs LTBI	0.60502	0.305679	-0.0262051	-0.724993	0.176323	0.0731347	-0.26708	0.334568	-0.275786	-0.237864	-0.110916	0.263034	-0.205896	-0.567041	-0.597278	-0.471929	0.618239	0.343692	-0.318326	-0.117161	-0.100051	-1.16165	-0.321928	0.181421	-0.242977	0.0593553	-0.0694519	0.24245	-0.352916	-0.749038	-0.369595	0.23634	0.243669	0.517024	0.0840643	-0.171368	0.23634	0.343692	-0.231075	-0.300448	0.197865	0.316146	0.467801	0.199123	-0.155213	-0.0499049	0.0908534	-0.628162	0.210389
uninfected vs LTBI	-0.405451	-0.343732	0.303342	0.275007	0.27262	0.077243	0.503858	0.484396	-0.50226	0.249749	-0.242977	-0.150401	-0.0800879	-0.125006	-0.101598	-1.44615	0.0827026	-0.237864	-0.244685	0.311503	0.0881416	-2.20423	0.168642	-0.556393	0.0799754	0.225275	-0.163268	0.112367	0.381837	0.852798	-0.210897	0.00432161	-0.0664274	-0.352916	-0.106249	-0.452057	-0.0877334	-0.524915	0.478195	-0.148801	0.566572	0.227741	0.393965	0.201634	0.349365	0.335712	-0.0588937	0.62293	1.06626
uninfected vs LTBI	-0.773491	0.312665	0.797428	0.831877	0.0482362	0.210389	0.681674	0.611645	-0.76366	0.0426443	-0.0306192	0.0621217	0.207893	-0.0101344	0.719841	-0.475936	-0.0588937	0.0799754	-0.902389	-0.305788	-0.148801	-1.39973	0.399445	0.196607	0.145351	0.260628	0.041243	-0.186065	0.0786098	0.0200577	-0.715486	-0.0892673	0.195348	0.0524159	0.189034	-0.545824	-0.109359	-0.145605	-0.343732	-0.103147	0.333424	-0.209228	-0.0439433	-0.356606	0.246104	0.46048	-0.227692	0.361768	0.486457
uninfected vs LTBI	0.212881	-0.237864	-0.473931	-0.314733	0.231432	-0.224317	0.521051	0.821302	0.325386	-0.046921	-0.0454314	-0.367732	-0.413115	-0.195946	-0.349235	-0.865122	0.0731347	-0.463947	0.129613	-0.0664274	-0.0908029	-1.75147	0.0257376	-0.680382	-0.0709665	-0.018878	0.138814	0.0922074	-0.0335695	-0.0543923	0.444667	0.0398403	-0.227692	-0.222633	-0.0409718	-0.229382	-0.150401	-0.320126	0.186501	-0.251539	0.192825	0.0243197	0.045443	0.0214797	0.329985	0.286881	-0.251539	0.392867	0.912267
uninfected vs LTBI	0.0186342	0.115033	-0.397828	0.0786098	0.183963	0.200379	0.180148	0.648926	0.799087	0.258217	0.418999	0.699552	0.42975	0.123004	0.298658	0.0827026	-0.139236	-0.260152	0.250962	0.818032	0.500802	-1.75147	0.00575927	0.00432161	0.189034	0.0621217	-0.145605	0.557778	0.899949	0.568519	-0.207561	0.316146	0.438293	0.158337	-0.0694519	-0.0954196	0.342555	-0.00868224	0.539035	0.327687	0.395063	0.337996	0.183963	0.375178	0.580145	0.276199	0.00863031	0.462576	0.339137
uninfected vs LTBI	-0.351074	0.771463	0.0962619	0.635987	-0.0409718	0.333424	0.35727	0.776525	0.538041	0.051024	0.630405	0.912267	0.718088	0.238787	1.11969	1.05242	-0.279284	0.0579701	-0.407364	0.201634	0.264236	-0.946194	0.237564	0.757023	0.254594	0.0976108	0.0593553	0.259423	0.596458	-0.263612	-0.713119	0.221568	0.699552	0.563646	0.226509	-0.187707	0.320773	0.371838	-0.28279	0.372952	0.16221	-0.0985055	-0.254978	-0.182786	0.477159	0.40163	-0.16004	0.201634	-0.24127
uninfected vs LTBI	0.636915	0.22033	-1.17462	-0.510457	0.14274	-0.103147	0.197865	0.9855	1.62761	-0.0380063	0.615416	0.483364	0.0976108	0.0524159	0.0496308	0.664483	-0.147202	-0.486004	0.624803	0.441483	0.323082	-1.29336	-0.137648	-0.118727	0.0370307	-0.182786	0.157044	0.537048	0.484396	-0.33825	0.447844	0.350497	0.276199	0.288063	-0.00288828	0.128293	0.280956	0.196607	0.24732	0.22404	0.0214797	0.133564	-0.166503	0.195348	0.561693	0.227741	-0.184425	0.232661	0.185232
uninfected vs LTBI	-0.288065	-0.477944	-0.244685	0.173767	-0.291592	0.515006	-0.258425	0.543991	-0.524915	-0.158429	0.201634	0.228973	0.233888	-0.852042	-0.373327	-0.739372	0.582074	-0.628162	0.0186342	-0.176251	-0.12658	-3.13289	-0.179515	-0.187707	-0.643856	-0.305788	-0.469929	0.0285692	-0.22095	1.31673	-0.205896	-0.281036	-0.446148	-0.286304	-0.305788	-0.415037	-0.153607	-0.606035	-0.136062	-0.766112	-0.209228	-0.187707	-0.0513992	-0.215915	-0.265345	-0.432455	-0.340075	0.194087	-0.16004
uninfected vs LTBI	-0.657445	0.178874	0.249749	0.731183	-0.514573	0.648005	-0.0800879	0.671746	-0.785875	-0.365871	0.413594	0.441483	0.52306	-0.734563	0.446786	0.230203	0.441483	-0.311148	-0.639355	-0.790859	-0.364013	-2.32916	0.051024	0.564622	-0.577767	-0.270556	-0.263612	-0.270556	-0.524915	0.484396	-0.710756	-0.375197	-0.184425	0.119024	-0.0101344	-0.508403	-0.174621	-0.226004	-0.957356	-0.72261	-0.442222	-0.62371	-0.490051	-0.773491	-0.369595	-0.307573	-0.508403	-0.0664274	-0.739372
uninfected vs LTBI	0.329985	-0.37146	-1.02034	-0.415037	-0.332789	0.212881	-0.24127	0.881273	0.303342	-0.454032	0.39835	0.0129262	-0.0985055	-0.92139	-0.62371	-0.15682	0.573375	-0.854649	0.392867	-0.552156	-0.305788	-2.68038	-0.321928	-0.311148	-0.795859	-0.550043	-0.166503	0.0071955	-0.637109	0.410341	0.449957	-0.246395	-0.606035	-0.15682	-0.239566	-0.192645	-0.21424	-0.401635	-0.428566	-0.870387	-0.58208	-0.392137	-0.401635	-0.395929	-0.284546	-0.481969	-0.533242	-0.0350469	-0.312939
uninfected vs LTBI	0.312665	0.22033	0.0440443	-0.227692	-0.204233	0.264236	0.155749	0.350497	1.29983	-0.452057	0.393965	0.200379	-0.352916	-1.08314	0.648926	0.107018	-0.274041	-0.202572	-0.248108	-0.590745	0	1.14731	0.108357	-0.207561	-0.401635	-0.258425	-0.289827	0.264236	-0.125006	0.335712	0.642471	0.255803	-0.215915	-0.488026	0.210389	-0.086201	0.358396	-0.236164	-0.163268	-0.531156	-0.45799	-0.263612	0.366252	-0.0394883	0.210389	-0.0954196	-0.0101344	-0.137648	0.167358
uninfected vs LTBI	0.235114	0.172488	0.493647	1.27917	-0.0649175	-0.120294	-0.0439433	0.190299	-0.0499049	0.0962619	-0.142417	-0.237864	0.015783	-0.579922	0.97159	-0.199255	0.209141	-0.118727	0.27023	0.516015	0.00144197	2.92809	0.246104	-0.0724828	0.206643	0.0285692	-0.0619024	-0.405451	0.0214797	-0.0954196	0.276199	0.405992	-0.164884	0.140124	-0.011588	0.408168	-0.349235	0.0285692	-0.120294	-0.222633	-0.176251	-0.323733	0.128293	-0.281036	-0.132894	0.0342157	0.386259	0.312665	0.123004
uninfected vs LTBI	0.0384362	0.0200577	0.108357	-0.07552	0.140124	0.304511	-0.0740006	0.205393	1.0321	-0.924125	0.210389	-0.166503	-0.318326	-0.717857	-0.332789	-0.147202	-0.72977	-0.0724828	-0.226004	0.574344	0.015783	0.196607	-0.0174171	0.0313952	-0.134477	0.0813396	-0.254978	-0.0335695	-0.323733	-0.512514	1.19472	-0.349235	-0.093879	-0.134477	0.285698	0.250962	0.461529	0.333424	0.0935602	-0.926865	-0.477944	0.105678	0.591679	0.051024	-0.169745	0.0328061	0.0989585	0.183963	0.487486
uninfected vs LTBI	0.230203	-0.0724828	-0.0969617	-0.309359	-0.0709665	0.112367	0.0398403	-0.450084	1.36401	-0.465938	0.43189	0.345964	-0.60165	-0.657445	-0.275786	0.1137	0.15056	-0.0101344	-0.140826	-0.152003	-0.00288828	-0.634867	-0.251539	-0.212568	-0.813499	-0.673463	0.0468403	0.116365	-0.347399	1.11437	0.409255	-0.0394883	0.0426443	-0.671164	0.0867838	0.0243197	0.265437	-0.215915	-0.454032	-0.841663	-0.588574	-0.392137	0.0607392	-0.148801	-0.0528949	-0.386468	-0.442222	-0.027675	-0.249822
uninfected vs LTBI	0.153157	-0.120294	0.352759	1.19912	0.0690147	-0.272297	-0.158429	-0.610433	0.0143553	0.0827026	-0.103147	-0.0923402	-0.232769	-0.155213	0.0482362	-0.192645	0.632268	0.0731347	0.377401	0.953824	-0.00144342	1.1447	-0.112475	-0.077041	-0.204233	-0.386468	0.273814	-0.554273	-0.200913	0.683472	0.041243	0.111031	0.0935602	-0.0439433	-0.136062	0.519039	-0.442222	0.0496308	-0.409278	-0.535332	-0.307573	-0.452057	-0.177882	-0.390245	-0.395929	-0.2567	-0.0454314	0.423309	-0.295128
uninfected vs LTBI	-0.0439433	-0.272297	-0.0320936	-0.155213	0.27262	0.153157	-0.189351	-0.595097	1.09626	-0.937878	0.248535	-0.0203404	-0.567041	-0.293359	-1.25498	-0.140826	-0.305788	0.120352	-0.118727	1.01221	0.0129262	-1.58641	-0.37707	0.0271541	-0.545824	-0.332789	0.0813396	-0.182786	-0.545824	0.265437	0.960512	-0.641604	0.164786	-0.318326	0.16221	0.362891	0.367371	0.355016	-0.195946	-1.23786	-0.610433	-0.0203404	0.285698	-0.0573917	-0.434403	-0.258425	-0.332789	0.295135	0.0690147
uninfected vs LTBI	0.168642	0.0593553	-0.520769	-0.625934	-0.226004	0.0496308	0.365133	0.334568	1.26364	-0.0247367	0.171207	0.526069	-0.715486	-0.0954196	0.31034	0.195348	-0.407364	-0.186065	-0.265345	1.50131	-0.0144996	-0.011588	-0.150401	-0.409278	-0.155213	-0.403542	-0.139236	0.291604	0.108357	1.03633	0.282143	0.306846	0.0114956	-0.422752	-0.14401	-0.121863	0.420078	-0.413115	0.149259	0.0758749	-0.0247367	-0.00144342	0.105678	0.187768	0.382944	-0.0365259	-0.360305	-0.307573	-0.336428
uninfected vs LTBI	0.0908534	0.0114956	-0.0724828	0.882839	-0.086201	-0.334607	0.166073	0.175045	-0.086201	0.52306	-0.364013	0.0867838	-0.347399	0.405992	0.634129	-0.110916	0.0745054	-0.103147	0.253384	2.60763	-0.013043	1.76935	-0.011588	-0.275786	0.453122	-0.115597	0.0881416	-0.378944	0.254594	0.60502	-0.0846703	0.457332	0.0635029	0.205393	-0.365871	0.372952	-0.288065	-0.147202	0.192825	0.382944	0.255803	-0.0619024	-0.132894	-0.0528949	0.0398403	0.0935602	0.0356239	0.144046	-0.380822
uninfected vs LTBI	-0.104697	-0.142417	-0.45799	-0.471929	0.117695	0.0908534	0.136191	0.189034	0.995665	-0.498179	-0.013043	0.159629	-0.680382	0.266637	-0.668868	-0.0588937	-0.862496	-0.0573917	-0.24127	2.66607	0.00144197	-0.962969	-0.275786	-0.171368	0.112367	-0.0619024	-0.104697	-0.00723157	-0.0908029	0.187768	0.833497	-0.296899	0.133564	-0.0694519	-0.0694519	0.21661	0.52306	0.157044	0.407081	-0.321928	-0.0454314	0.368489	0.329985	0.27858	0.00288251	0.0908534	-0.249822	0.015783	-0.0159576
uninfected vs LTBI	-0.630394	-0.103147	-0.362158	-0.438307	0.853597	-0.231075	-0.0499049	0.0143553	1.03914	0.146655	0.459432	-0.244685	-0.0335695	0.669934	0.718088	1.6457	0.0129262	0.869477	0.16092	0.297485	-0.325539	-1.09234	0.725959	-0.454032	0.0143553	-0.456009	-0.0203404	0.580145	-0.0144996	0.0662614	0.412511	-0.00578235	-0.347399	-0.298673	-0.0174171	0.314986	-0.134477	-0.394032	0.568519	-0.0174171	0.437228	-0.07552	-0.768568	-0.477944	0.391768	0.141433	-0.803393	-0.675765	-0.384584
uninfected vs LTBI	-0.878321	-0.115597	-0.652901	-0.621488	0.943359	-0.234465	0.128293	0.896078	2.55262	-0.0409718	0.984042	-0.0424568	0.27023	0.790772	0.214125	0.284514	0.0129262	-0.164884	-0.465938	0.855192	-0.465938	-1.87303	0.715454	-0.828793	-0.0335695	-0.897006	-0.163268	0.41684	-0.0380063	-0.514573	1.41954	-0.128156	-0.974262	-0.422752	-0.189351	0.0867838	0.258217	-0.42082	0.580145	-0.0380063	0.521051	-0.07552	-0.0892673	-0.571322	0.312665	0.283329	-0.72261	-0.675765	-0.483985
uninfected vs LTBI	-0.0724828	-0.0908029	-0.298673	-0.0174171	0.0894982	-0.115597	-0.107803	0.591679	-0.0709665	0.252173	0.16092	-0.28279	0.317304	-0.316528	-0.00288828	-0.535332	0.0635029	-0.174621	0.171207	0.536053	-0.253257	2.58159	-0.027675	-0.360305	-0.174621	-0.450084	-0.215915	0.432959	-0.176251	0.615416	0.339137	0.0496308	-0.442222	-0.0603973	-0.176251	0.199123	-0.0174171	-0.413115	-0.0603973	0.171207	0.0989585	-0.163268	-0.365871	-0.205896	0.0468403	0.077243	-0.227692	-0.21424	-0.204233
uninfected vs LTBI	-0.937878	-0.0709665	0.167358	-0.179515	1.28333	-0.215915	0.0565835	0.199123	1.38847	-0.603841	0.462576	-0.0543923	0.00432161	0.90458	0.62293	1.7761	-0.409278	1.28629	0.0426443	-0.0679388	-0.22095	-0.696658	0.543991	-0.204233	0.295135	-0.011588	0.0827026	1.12367	0.504875	-0.531156	0.210389	-0.0144996	-0.139236	-0.473931	-0.0394883	-0.352916	-0.187707	-0.013043	0.703987	-0.00723157	0.378512	0.212881	-0.336428	-0.378944	0.498761	0.0186342	-0.378944	-0.753896	-0.104697
uninfected vs LTBI	-1.18442	-0.0846703	-0.123434	-0.362158	1.37351	-0.22095	0.235114	1.08066	2.90188	-0.793357	0.987685	0.147958	0.308011	1.02574	0.119024	0.414677	-0.411195	0.252173	-0.584241	0.49057	-0.362158	-1.47393	0.534062	-0.577767	0.24732	-0.452057	-0.0603973	0.95977	0.480265	-1.11092	1.21723	-0.136062	-0.766112	-0.597278	-0.210897	-0.579922	0.204141	-0.0394883	0.715454	-0.0262051	0.462576	0.212881	0.341417	-0.471929	0.420078	0.16221	-0.300448	-0.756331	-0.204233
uninfected vs LTBI	-0.378944	-0.0588937	0.228973	0.24245	0.519039	-0.101598	0	0.776525	0.27739	-0.500218	0.164786	-0.0923402	0.356144	-0.0831412	-0.0985055	-0.403542	-0.360305	0.24245	0.0524159	0.171207	-0.150401	2.97801	-0.209228	-0.109359	0.105678	-0.00433459	-0.112475	0.975997	0.342555	0.0186342	0.136191	0.041243	-0.234465	-0.234465	-0.1976	-0.467932	-0.0709665	-0.0335695	0.0745054	0.182692	0.0398403	0.125651	0.0635029	-0.104697	0.154454	-0.0439433	0.195348	-0.293359	0.0758749
uninfected vs LTBI	-1.42275	0.212881	-0.106249	0.0635029	0.960512	-0.365871	0.291604	-0.448115	1.35502	-0.841663	0.271426	-0.227692	-0.584241	1.11902	0.0229004	1.67627	-0.430509	1.20664	-0.22095	0.107018	-0.508403	-2.82623	0.574344	-0.573467	0.311503	-0.121863	-0.013043	0.659011	0.469886	-0.867752	0.201634	-0.121863	-0.432455	-0.717857	0.0935602	0.412511	-0.533242	-0.0232698	0.500802	-0.0969617	0.462576	0.299831	0.0565835	-0.416962	0.627607	0.448901	-0.496142	-0.362158	-0.659723
uninfected vs LTBI	-1.67116	0.200379	-0.395929	-0.120294	1.05102	-0.369595	0.469886	0.434028	2.86869	-1.03209	0.796598	-0.0262051	-0.279284	1.2394	-0.479955	0.314986	-0.432455	0.173767	-0.846843	0.665393	-0.648372	-3.60823	0.564622	-0.948976	0.263034	-0.562772	-0.155213	0.494672	0.445727	-1.45008	1.20852	-0.244685	-1.05889	-0.841663	-0.0785637	0.185232	-0.139236	-0.0484122	0.512985	-0.117161	0.546956	0.299831	0.735522	-0.510457	0.547943	0.591679	-0.416962	-0.364013	-0.75877
uninfected vs LTBI	-0.867752	0.225275	-0.0424568	0.485427	0.196607	-0.251539	0.233888	0.129613	0.244887	-0.736966	-0.0262051	-0.26708	-0.231075	0.132248	-0.698998	-0.504305	-0.380822	0.163499	-0.210897	0.345964	-0.436354	0.843984	-0.177882	-0.479955	0.121679	-0.114035	-0.207561	0.510962	0.306846	-0.320126	0.128293	-0.0679388	-0.526992	-0.479955	-0.0664274	0.296311	-0.415037	-0.0424568	-0.128156	0.0922074	0.124328	0.212881	0.458382	-0.142417	0.282143	0.385155	0.0786098	0.0989585	-0.479955
uninfected vs LTBI	0.0607392	0.169925	0.109695	-0.327348	-0.655172	0.204141	-0.486004	-0.75877	-0.182786	-0.172994	-0.24127	0.317304	-0.00288828	-0.28279	-1.06794	-0.424688	-0.0144996	0.353888	-0.766112	-0.486004	0.297485	-1.33643	-0.42082	0.415759	-0.129734	0.318461	0.767231	0.77905	0.190299	0.90381	-0.194295	0.396159	0.479231	0.42975	0.591679	0.0799754	0.673556	0.479231	-0.104697	0.041243	0.00575927	-0.0247367	-0.634867	0.332278	-0.426625	-0.212568	0.015783	0.526069	0.788268
uninfected vs LTBI	-0.209228	-0.011588	-0.106249	-0.380822	-0.974262	0.231432	-0.529073	-1.20756	-1.12973	-0.0101344	-0.703689	0.24245	0.0813396	-0.897006	-1.71786	-0.803393	-0.00868224	0.0496308	-0.948976	-1.29336	0.333424	0.260628	-0.766112	0.54201	-0.279284	0.473008	0.648005	0.738984	-0.101598	1.918	-0.584241	0.504875	0.0271541	0.760434	0.539035	0.424385	0.737254	0.215368	-0.514573	0.0398403	-0.239566	-0.0144996	0.107018	0.760434	-0.560643	-0.436354	0.164786	0.552869	0.495695
uninfected vs LTBI	1.08474	0.183963	0.260628	-0.416962	-0.0291463	0.0100637	-0.168123	0.0426443	-0.21927	-0.652901	-0.16004	-0.224317	0.24245	0.0426443	-0.878321	-1.05289	-0.291592	0.0440443	-0.668868	-0.0877334	0.130931	-0.268817	-0.199255	-0.0409718	-0.1976	0.00432161	0.623867	0.194087	0.221568	0.95977	-0.16004	-0.129734	0.136191	0.257011	0.0758749	-0.120294	-0.077041	0.311503	0.209141	0.289244	0.189034	0.0186342	0.231432	0.144046	-0.181149	-0.12658	0.041243	0.0648829	0.0200577
uninfected vs LTBI	0.0949116	0.335712	0.134878	0.137504	0.751035	0.175045	0.0285692	0.37629	0.838347	-0.0985055	0.547943	-0.176251	0.206643	0.768925	0.24123	0.309176	-0.621488	0.0635029	-0.207561	1.07998	-0.571322	-2.06492	0.411426	-0.232769	0.126973	-0.217591	-0.118727	0.0731347	-0.215915	-0.739372	0.503858	0.0496308	0.244887	-0.84944	-0.192645	-0.577767	0.112367	0.0538064	0.710173	0.292782	0.712816	0.0758749	-0.639355	-1.03801	0.508936	0.492622	-0.128156	-0.169745	0.176323
uninfected vs LTBI	-0.176251	0.154454	-0.0800879	0.0840643	0.43189	0.202888	-0.0144996	-0.0724828	-0.107803	0.0635029	0.0867838	-0.251539	0.291604	0.153157	-0.409278	-0.0694519	-0.614845	-0.239566	-0.390245	0.27262	-0.535332	-0.467932	0.0662614	-0.106249	-0.0218044	-0.0634092	-0.237864	0.0328061	-0.508403	0.276199	0.115033	0.158337	-0.207561	-0.518701	-0.244685	-0.232769	0.176323	-0.209228	0.299831	0.290424	0.466758	0.0854247	0.100305	-0.610433	0.37629	0.269033	0.0200577	-0.14401	-0.117161
uninfected vs LTBI	1.11902	0.349365	0.285698	0.0482362	1.3774	-0.018878	0.345964	1.17824	0.803227	-0.579922	0.629473	-0.717857	0.452068	1.09424	0.43082	-0.320126	-0.897006	-0.246395	-0.109359	1.47768	-0.739372	-0.997117	0.633199	-0.68966	0.0593553	-0.531156	-0.261881	-0.512514	-0.184425	-0.682696	0.538041	-0.475936	-0.0985055	-1.02327	-0.708396	-0.778432	-0.639355	-0.114035	1.02361	0.540027	0.895303	0.117695	0.226509	-1.22769	0.75446	0.578214	-0.103147	-0.632629	-0.592919
uninfected vs LTBI	-0.0528949	-0.432455	0.769772	0.0635029	0.713696	-0.147202	-0.251539	0.112367	0.263034	-1.0619	-0.0816138	-0.291592	-0.28279	0.597412	0.306846	-0.380822	-0.184425	-0.104697	0.231432	1.15834	-0.284546	-0.826233	0.207893	-0.318326	0.173767	0.302173	-0.37146	0.146655	0.168642	0.511974	0.572405	-0.174621	0.531069	-0.826233	0.731183	-0.717857	0.0579701	0.215368	0.660837	-0.093879	-0.027675	0.0565835	-0.823677	-0.592919	0.244887	0.295135	-0.284546	-0.510457	0.585924
uninfected vs LTBI	-0.321928	-0.614845	0.554834	0.0100637	0.393965	-0.120294	-0.293359	-0.33825	-0.682696	-0.899695	-0.541618	-0.365871	-0.1976	-0.0174171	-0.341903	-0.75877	-0.177882	-0.409278	0.0496308	0.350497	-0.248108	0.770618	-0.136062	-0.192645	0.0243197	0.45628	-0.490051	0.107018	-0.123434	1.52657	0.182692	-0.0649175	0.0786098	-0.496142	0.678973	-0.373327	0.121679	-0.0484122	0.250962	-0.0969617	-0.272297	0.0662614	-0.0831412	-0.164884	0.112367	0.0703893	-0.136062	-0.483985	0.293959
uninfected vs LTBI	0.97159	-0.41889	0.920674	-0.0247367	1.34028	-0.341903	0.0676387	0.913033	0.227741	-1.54372	0.00144197	-0.833927	-0.0365259	0.92372	0.496718	-1.00868	-0.459973	-0.415037	0.329985	1.55582	-0.452057	0.24123	0.42975	-0.77596	0.107018	-0.011588	-0.514573	-0.438307	0.199123	0.567545	0.605968	-0.698998	0.187768	-1	0.215368	-0.91866	-0.691989	0.0468403	0.973795	0.153157	0.155749	0.100305	0.041243	-0.780909	0.49057	0.380729	-0.258425	-0.971431	-0.182786
Kruskal-Wallis p-value	0.7561	3.66e-10	8.605e-14	1.125e-07	0.002814	0.922	0.07611	0.0006031	0.00321	0.000109	3.9e-10	1.304e-06	0.0001436	0.271	0.03351	0.00605	0.5527	0.0939	0.002315	0.01595	0.0282	0.02458	0.3217	0.01861	4.237e-09	1.768e-06	2.159e-05	0.004187	0.2474	0.0008993	0.1993	0.224	0.958	0.1388	0.08042	0.03287	0.009807	0.00181	0.4794	0.004712	0.6858	0.1082	0.2826	0.001929	0.6115	0.5437	9.432e-05	0.5559	0.7704
[truncated: 105 more columns]

## Sheet: Volcano-plot
Protein	Accession #	# unique peptides	TB vs LTBI	TB vs LTBI	TB vs LTBI	TB vs LTBI	TB vs LTBI	TB vs LTBI	TB vs LTBI	TB vs LTBI	TB vs LTBI	TB vs LTBI	TB vs LTBI	TB vs LTBI	TB vs LTBI	TB vs LTBI	TB vs LTBI	TB vs LTBI	TB vs LTBI	TB vs LTBI	TB vs LTBI	TB vs LTBI	TB vs LTBI	TB vs LTBI	TB vs LTBI	TB vs LTBI	TB vs LTBI	TB vs LTBI	TB vs LTBI	TB vs LTBI	TB vs LTBI	TB vs LTBI	TB vs LTBI	TB vs LTBI	TB vs LTBI	TB vs LTBI	TB vs LTBI	TB vs LTBI	TB vs LTBI	TB vs LTBI	TB vs LTBI	TB vs LTBI	TB vs LTBI	TB vs LTBI	TB vs LTBI	TB vs LTBI	TB vs LTBI	TB vs uninfected	TB vs uninfected
Actin, cytoplasmic 1	P60709	2	0.9855	0.303342	1.44042	0.226509	-0.454032	0.681674	0.695103	0.0129262	1.15056	0.461529	-0.0335695	-0.115597	0.884403	0.389567	0.308011	0.578214	0.0840643	0.00144197	0.166503	0.463947	-0.0717627	0.0846703	0.380822	-0.154454	0.0232698	0.320126	-0.215368	1.11437	0.041243	-1.71312	0.807355	-0.265345	-2.01742	0.319618	-0.751465	-2.50635	-0.300448	-0.106249	0.227741	-0.265345	-0.0724828	0.261832	-0.413115	-0.21927	0.115033	0.15682	-0.536053
Afamin	P43652	35	0.041243	-0.395929	-0.524915	-0.463947	-0.902389	-1.02915	-0.172994	-0.610433	-0.739372	-0.182786	-0.514573	-0.179515	0.275007	-0.0558912	0.27858	-0.318326	-0.648372	-0.314733	-0.296311	-0.293959	-0.673556	-0.588805	-0.586885	-0.96643	-0.458382	-0.45628	-0.835924	0.126973	-0.520769	-0.929611	0.158337	-0.490051	-0.897006	0.443607	-0.204233	-0.612637	-0.426625	-0.428566	-0.599462	-0.261881	-0.263612	-0.434403	-1.02915	-1.03209	-1.20423	-0.340277	-0.125651
Alpha-1-acid glycoprotein 1	P02763	14	0.627607	1.18396	0.6107	0.481299	1.03844	0.464668	0.335712	0.892197	0.319618	1.19912	1.91265	0.572405	0.49774	1.21039	-0.129734	0.650765	1.36401	0.0243197	1.60823	1.58208	0.99137	1.46594	1.43831	0.84944	1.04097	1.0145	0.424688	-0.354759	0.051024	0.289244	0.175045	0.57918	0.818032	-0.0985055	0.306846	0.545968	0.992768	0.847195	0.856787	1.01721	0.872632	0.881273	1.6526	1.50741	1.51702	0.852042	0.597278
Alpha-1-acid glycoprotein 2	P19652	9	0.645241	0.685267	0.336855	0.403813	0.443607	0.0949116	0.0551957	0.0962619	-0.251539	0.730314	1.3989	0.465713	0.534062	1.20289	0.269033	0.629473	1.29807	0.364012	0.875672	0.785875	0.75877	0.793357	0.703689	0.678072	0.477944	0.388355	0.362158	-0.147202	-0.123434	-0.112475	0.112367	0.136191	0.145351	0.356144	0.379621	0.389567	0.201634	0.173767	0.0662614	0.666302	0.637842	0.530071	0.592636	0.563646	0.45628	0.75877	0.448115
Alpha-1-antichymotrypsin	P01011	22	0.250962	0.75446	-0.597278	0.16221	0.665393	-0.685014	0.253384	0.757023	-0.595097	1.36345	1.03633	0.390668	1.27441	0.947105	0.302173	0.799916	0.473008	-0.172994	0.341903	0.678072	0.606035	0.475936	0.810966	0.739372	0.320126	0.657445	0.584241	0.27262	0.822118	2.05728	0.702214	1.25217	2.48697	0.379621	0.929791	2.16446	0.0703893	-0.749038	-0.641604	1.47716	0.657183	0.765535	1.43989	0.620117	0.727703	0.831358	0.766112
Alpha-1B-glycoprotein OS=Homo sapiens GN=A1BG PE=1 SV=4	P04217	21	0.669027	0.0648829	1.04893	0.469886	-0.134477	0.850399	0.414677	-0.189351	0.794104	0.051024	0.0229004	-0.369595	0.173767	0.145351	-0.248108	0.488515	0.46048	0.0676387	-0.00432161	-0.209141	-0.0129262	-0.154454	-0.360645	-0.163499	-0.217851	-0.423309	-0.226509	0.144046	-0.190997	-0.261881	0.157044	-0.176251	-0.248108	0.0071955	-0.327348	-0.397828	0.196607	0.22404	0.359521	0.167358	0.194087	0.329985	-0.155213	-0.128156	0.0071955	0.442222	0.26708
Alpha-2-antiplasmin OS=Homo sapiens GN=SERPINF2 PE=1 SV=3	P08697	14	-0.120294	-0.33825	-0.808437	-0.161653	-0.380822	-0.84944	-0.362158	-0.58208	-1.0499	0.623867	0.260628	0.0745054	0.299831	-0.0634092	-0.249822	-0.137648	-0.50226	-0.687335	-0.105678	-0.128293	-0.305679	-0.221568	-0.243669	-0.421156	0.104697	0.0816138	-0.0962619	0.513996	-0.128156	-0.0985055	0.621056	-0.0218044	0.00863031	0.85599	0.212881	0.24245	-0.526992	-0.78339	-0.212568	-0.013043	-0.270556	0.301002	-0.291592	-0.550043	0.0229004	-0.0328061	0.373327
Alpha-2-macroglobulin OS=Homo sapiens GN=A2M PE=1 SV=3	P01023	92	-0.416962	-0.0800879	-0.724993	0.130931	0.467801	-0.176251	-0.142417	0.194087	-0.450084	0.0690147	0.116365	0.115033	0.232661	0.280956	0.279768	0.128293	0.176323	0.175045	-0.0342157	-0.109695	0.599462	-0.835116	-0.910733	-0.200379	-0.0496308	-0.125651	0.584241	0.201634	0.448901	1.24367	0.386259	0.633199	1.42814	-0.260152	-0.013043	0.78157	-0.682696	-1.14561	-1.2109	0.452068	-0.00868224	-0.077041	0.186501	-0.274041	-0.341903	0.0800879	0.0320936
Angiotensinogen OS=Homo sapiens GN=AGT PE=1 SV=1	P01019	14	0.219091	-0.367732	-0.739372	-0.215915	-0.803393	-1.17462	-0.0740006	-0.662004	-1.03209	-0.628162	-1.08009	-1.43831	0.674461	0.222805	-0.137648	-0.650635	-1.1016	-1.46196	-0.288063	-0.0579701	-0.337996	-0.22404	0.00578235	-0.273814	-0.325386	-0.0949116	-0.374066	0.850399	0.647084	0.91533	1.19975	0.996389	1.26484	1.16672	0.962734	1.23143	-0.698998	-1.04692	-0.965784	0.323082	-0.0232698	0.0551957	-0.251539	-0.599462	-0.520769	0.929611	1.21424
Antithrombin-III OS=Homo sapiens GN=SERPINC1 PE=1 SV=1	P01008	22	-0.305788	0.015783	-0.739372	-0.465938	-0.142417	-0.899695	-0.53952	-0.215915	-0.971431	0.227741	-0.104697	0.0172093	0.235114	-0.0954196	0.0257376	-0.181149	-0.512514	-0.392137	-0.177599	-0.0962619	-1.07656	-0.191563	-0.109695	-1.0895	0.249822	0.330973	-0.649845	0.31034	0.212881	0.60502	-0.442222	-0.53952	-0.147202	-0.680382	-0.77596	-0.384584	-0.103147	-0.409278	-0.12658	-0.0291463	-0.336428	-0.0543923	-0.99137	-1.2969	-1.01742	-0.0976108	0.0350469
Apolipoprotein A-I OS=Homo sapiens GN=APOA1 PE=1 SV=1	P02647	51	-0.547932	-0.846843	-0.828793	-0.397828	-0.696658	-0.678072	-0.526992	-0.826233	-0.808437	-0.2567	-0.646112	-0.957356	0.404903	0.015783	-0.295128	0.187768	-0.200913	-0.512514	-0.795767	-0.783247	-0.73292	-0.757023	-0.745022	-0.694212	-1.01792	-1.00576	-0.955313	0.480265	0.31034	0.365133	0.484396	0.313826	0.368489	0.292782	0.123004	0.177599	-1.29336	-0.891643	-1.23107	-0.504305	-0.101598	-0.442222	-1.13289	-0.732165	-1.07097	-0.532068	-0.051024
Apolipoprotein A-II OS=Homo sapiens GN=APOA2 PE=1 SV=1	P02652	10	-0.125006	-0.422752	-0.537424	-0.215915	-0.512514	-0.628162	0.0214797	-0.275786	-0.392137	-0.205896	-0.828793	-0.531156	0.645241	0.0229004	0.320773	0.175045	-0.448115	-0.150401	-0.6107	-1.0314	-0.928276	-0.465713	-0.885965	-0.782409	-0.285698	-0.705757	-0.603122	-0.0218044	-0.14401	-0.926865	0.168642	0.0468403	-0.736966	-0.00578235	-0.128156	-0.910502	-0.573467	-0.0816138	-0.1976	-1.06794	-0.575615	-0.691989	-1.18115	-0.691989	-0.805913	-0.0786098	0.123434
Apolipoprotein A-IV OS=Homo sapiens GN=APOA4 PE=1 SV=3	P06727	50	-1.51046	-1.1488	-1.24469	-0.888969	-0.526992	-0.625934	-1.191	-0.831358	-0.929611	-0.415037	-0.62371	-1.28983	0.0949116	-0.112475	-0.780909	-0.101598	-0.307573	-0.9771	-0.650765	0.236164	-0.225275	-0.899176	-0.0129262	-0.473008	-1.01364	-0.126973	-0.587845	0.352759	-0.190997	0.849599	0.390668	-0.153607	0.887525	-0.1976	-0.741783	0.299831	-0.962969	-0.316528	-0.60165	-0.753896	-0.106249	-0.392137	-1.24127	-0.595097	-0.880976	-1.35163	-0.669027
Apolipoprotein B-100 OS=Homo sapiens GN=APOB PE=1 SV=2	P04114	198	-0.778432	-0.343732	-0.632629	-1.13606	-0.701342	-0.99137	-0.875672	-0.444184	-0.732165	0.519039	-0.560643	-0.186065	0.767231	-0.311148	0.0621217	-0.207561	-1.2863	-0.913216	-0.632268	-1.16221	-1.22527	-0.206643	-0.737254	-0.800745	0.352916	-0.176323	-0.240009	-0.148801	-0.0513992	0.41792	0.0854247	0.183963	0.652601	0.299831	0.39835	0.867106	-1.08927	-1.31115	-1.34373	-0.0394883	-0.260152	-0.291592	-0.209228	-0.430509	-0.463947	0.07552	0.128156
Apolipoprotein C-I OS=Homo sapiens GN=APOC1 PE=1 SV=1	P02654	7	-1.074	-0.85726	-1.3474	-1.31115	-1.09234	-1.58208	-1.21759	-1	-1.49005	0.867896	-0.125006	-0.571322	1.26843	0.275007	-0.169745	0.595504	-0.397828	-0.844251	0.121863	-0.388465	-1.14666	-0.8024	-1.31267	-2.07073	-0.21661	-0.726831	-1.48491	0.616358	-0.0694519	-0.07552	0.522056	-0.164884	-0.171368	-0.0785637	-0.76366	-0.771027	-1.82113	-1.45008	-1.6529	-0.514573	-0.139236	-0.343732	-0.448115	-0.0740006	-0.279284	-0.54201	0.00868224
Apolipoprotein C-III OS=Homo sapiens GN=APOC3 PE=1 SV=1	P02656	8	-0.571322	-0.846843	0.584963	-1.1976	-1.47393	-0.0439433	-0.875672	-1.152	0.280956	0.132248	-1.63039	-1.03209	1.66175	-0.101598	0.498761	0.839153	-0.924125	-0.323733	-0.764686	-0.996389	-1.36121	-0.75873	-0.990592	-1.35558	-0.676267	-0.908429	-1.27322	0.721591	-0.284546	-0.516636	0.851999	-0.155213	-0.386468	0.751892	-0.254978	-0.486004	-1.2723	-0.897006	-1.29336	-0.537424	-0.164884	-0.560643	-1.22769	-0.852042	-1.25154	-0.784085	-0.471968
Apolipoprotein D (Fragment) OS=Homo sapiens GN=APOD PE=1 SV=1	P05090	12	-0.403542	-0.724993	0.580145	-0.373327	-0.694321	0.611645	0.0356239	-0.286304	1.02006	0.7433	-0.114035	-0.422752	0.522056	-0.334607	-0.643856	1.24367	0.386259	0.077243	-0.313826	-0.296311	-0.621056	0.109359	0.12658	-0.197865	-0.447844	-0.42975	-0.755315	1.48388	0.164786	0.334568	1.06074	-0.258425	-0.0877334	1.03914	-0.281036	-0.109359	-0.454032	-0.321928	-0.365871	-1.05889	-0.926865	-0.971431	-0.62371	-0.490051	-0.533242	-0.871055	-0.599318
Apolipoprotein E OS=Homo sapiens GN=APOE PE=1 SV=1	P02649	25	-0.168123	-0.467932	0.015783	-0.0724828	-0.373327	0.112367	-0.251539	-0.552156	-0.0664274	1.24793	-0.405451	-0.60165	1.22527	-0.428566	-0.625934	0.857583	-0.795859	-0.994241	-0.633199	-0.427606	-0.404903	-0.440421	-0.235114	-0.212881	-0.617298	-0.411426	-0.389567	0.445727	0.473008	-0.717857	0.862352	0.890641	-0.300448	0.783247	0.810649	-0.380822	0.15056	0.0482362	0.0854247	-0.139236	-0.24127	-0.204233	-0.309359	-0.411195	-0.373327	-0.334568	0.229382
Apolipoprotein F OS=Homo sapiens GN=APOF PE=1 SV=2	Q13790	1	-0.641604	-0.915936	-0.907793	-0.428566	-0.706041	-0.696658	-0.28279	-0.558517	-0.547932	0.134878	-0.671164	-0.231075	0.630405	-0.176251	0.264236	0.39835	-0.409278	0.0328061	0.463947	0.260152	-0.221568	0.571322	0.365871	-0.1137	0.448115	0.242977	-0.237564	0.124328	-0.504305	-0.0908029	0.00575927	-0.62371	-0.209228	-0.2567	-0.8863	-0.471929	-0.943416	-0.541618	-0.239566	-0.382702	0.0172093	0.319618	0.0565835	0.457332	0.759582	0.237864	0.321928
Apolipoprotein L1 OS=Homo sapiens GN=APOL1 PE=1 SV=5	O14791	13	-0.115597	0.246104	-0.650635	-0.227692	0.133564	-0.76366	-0.0800879	0.280956	-0.614845	0.701327	0.603122	-0.384584	1.20852	1.11103	0.123004	0.214125	0.116365	-0.870387	-1.97856	-2.02219	-2.51147	-1.54003	-1.58352	-2.07313	0.114035	0.0694519	-0.418999	0.125651	-0.436354	0.738984	-0.239566	-0.800877	0.374066	-0.0649175	-0.625934	0.54893	-0.597278	-1.699	-0.666576	0.968644	-0.134477	0.898402	1.04684	-0.0558912	0.97673	0.362158	0.588574
Apolipoprotein M OS=Homo sapiens GN=APOM PE=1 SV=2	O95445	5	-0.440263	-0.612637	-0.246395	-0.454032	-0.625934	-0.260152	-0.768568	-0.940645	-0.573467	-0.011588	-0.260152	-0.0634092	0.40163	0.151859	0.350497	-0.226004	-0.475936	-0.277534	-0.0257376	-0.0243197	-0.0229004	-0.0285692	-0.0271541	-0.0243197	-0.0398403	-0.0384362	-0.0370307	0.292782	-0.612637	-1.0145	0.396159	-0.508403	-0.910502	0.109695	-0.795859	-1.1976	-0.209228	0.291604	0.0243197	-1.07704	-0.577767	-0.844251	-0.790859	-0.291592	-0.558517	-0.626673	-0.596458
Apolipoprotein(a) OS=Homo sapiens GN=LPA PE=1 SV=1	P08519	23	-1.43051	-1.77596	0.136191	-2.72738	-3.07097	-1.15843	-1.93236	-2.27928	-0.365871	0.345964	-0.405451	-2.39593	0.800745	0.0496308	-1.93788	-0.58208	-1.33279	-3.32193	0.37707	0.409278	0.971431	-1.40599	-1.37462	-0.810649	-0.78157	-0.750178	-0.186501	-0.0262051	0.129613	-0.147202	0.370722	0.526069	0.249749	-1.76121	-1.60823	-1.88364	-0.62371	-0.537424	-0.739372	-1.35107	-1.26534	-1.46993	-0.114035	-0.0262051	-0.231075	-1.42975	-0.70044
Attractin OS=Homo sapiens GN=ATRN PE=1 SV=2	O75882	13	-0.103147	-0.289827	-0.494109	-0.106249	-0.293359	-0.496142	-0.300448	-0.488026	-0.691989	0.409255	0.312665	-0.120294	0.24732	0.15056	-0.28279	0.0621217	-0.0350469	-0.467932	0.26708	0.106249	-0.231432	-0.0922074	-0.252173	-0.591679	0.00868224	-0.15056	-0.489543	0.189034	-0.0335695	0.841571	0.0071955	-0.215915	0.659925	0.0384362	-0.184425	0.690641	-0.816037	-1.0145	-0.910502	0.015783	-0.184425	-0.0785637	-0.187707	-0.386468	-0.28279	0.229382	0.356606
Beta-2-glycoprotein 1 OS=Homo sapiens GN=APOH PE=1 SV=3	P02749	28	0.0496308	-0.512514	0.871055	0.0786098	-0.483985	0.901494	0.454176	-0.107803	1.2762	-0.880976	-0.454032	-0.634867	-0.321928	0.107018	-0.0740006	-0.512514	-0.086201	-0.265345	-0.107018	-0.077243	-0.173767	-0.112367	-0.0827026	-0.178874	-0.31034	-0.280956	-0.37629	0.125651	-0.520769	-1.22432	0.375178	-0.272297	-0.974262	0.00575927	-0.641604	-1.34373	0.347099	0.833497	0.57918	-0.300448	0.185232	-0.0694519	-0.386468	0.0989585	-0.155213	-0.0172093	0.522841
C4b-binding protein alpha chain OS=Homo sapiens GN=C4BPA PE=1 SV=2	P04003	33	0.317304	0.40163	0.167358	-0.0320936	0.0524159	-0.181149	-0.0892673	-0.00433459	-0.237864	0.897628	0.773152	0.678072	1.00648	0.882056	0.786596	0.173767	0.0482362	-0.046921	0.54372	-0.0129262	0.332789	0.132894	-0.425459	-0.077243	0.790859	0.232769	0.579922	-0.21424	0.0962619	0.273814	0.0662614	0.377401	0.553852	0.0827026	0.393965	0.570463	0.10165	-0.0394883	0.0854247	0.35727	0.21661	0.341417	0.404903	0.263034	0.388465	0.56918	0.382702
C4b-binding protein beta chain OS=Homo sapiens GN=C4BPB PE=1 SV=1	P20851	5	0.439357	0.316146	0.507921	0.124328	0	0.192825	0.0745054	-0.0484122	0.14274	0.638769	0.703987	0.67717	0.475085	0.540027	0.513996	0.107018	0.172488	0.145351	0.190997	0.0159576	0.573467	-0.222805	-0.399445	0.16004	0.046921	-0.128293	0.430509	-0.72261	-0.504305	-0.360305	-0.277534	-0.0588937	0.0840643	-0.388355	-0.168123	-0.0262051	0.811471	0.644318	0.848798	0.275007	0.107018	0.312665	0.794936	0.627607	0.831877	0.181149	0.0380063
Carboxypeptidase B2 OS=Homo sapiens GN=CPB2 PE=1 SV=2	Q96IY4	4	-0.224317	-0.148801	0.426533	-0.430509	-0.354759	0.219091	-0.0740006	0.00144197	0.57628	0.365133	0.186501	0.0100637	0.38405	0.204141	0.0285692	0.0593553	-0.118727	-0.295128	0.145605	-0.14274	-0.0243197	0.479955	0.194295	0.311148	0.295128	0.00868224	0.125006	-0.164884	-0.0588937	-0.302226	-0.0619024	0.045443	-0.199255	-0.15682	-0.0499049	-0.295128	0.641546	0.389567	1.16993	-0.242977	-0.496142	0.283329	-0.496142	-0.749038	0.0313952	0.392137	0.498179
Carboxypeptidase N catalytic chain OS=Homo sapiens GN=CPN1 PE=1 SV=1	P15169	7	0.138814	-0.409278	0.730314	0.0731347	-0.475936	0.663572	0.151859	-0.397828	0.741575	0.041243	-0.295128	-0.134477	0.485427	0.149259	0.31034	-0.0439433	-0.380822	-0.21927	-0.154454	0.107803	0.161653	-0.303342	-0.041243	0.011588	-0.128293	0.134477	0.187707	0.43189	0.265437	0.0398403	0.974529	0.809003	0.583038	0.509949	0.343692	0.117695	0.974529	0.735522	0.534062	0.269033	0.0299829	-0.171368	0.342555	0.102994	-0.0969617	-0.201634	0.0203404
Carboxypeptidase N subunit 2 OS=Homo sapiens GN=CPN2 PE=1 SV=3	P22792	6	-0.444184	-0.321928	-0.327348	-0.486004	-0.364013	-0.367732	-0.698998	-0.577767	-0.584241	0.440421	0.15056	-0.239566	0.958286	0.668119	0.27858	-0.163268	-0.452057	-0.841663	0.134477	0.281036	-0.334568	-0.0867838	0.0588937	-0.556797	0.369595	0.514573	-0.100305	0.0538064	-0.0262051	-0.364013	0.572405	0.492622	0.154454	0.537048	0.457332	0.120352	-0.0439433	0.196607	0.0648829	-0.450084	-0.209228	-0.341903	-0.0664274	0.175045	0.0426443	0.232769	0.675765
CD5 antigen-like OS=Homo sapiens GN=CD5L PE=1 SV=1	O43866	16	0.674461	0.6107	-0.352916	1.47301	1.4098	0.446786	0.306846	0.24245	-0.720232	0.045443	-0.545824	-0.362158	-0.237864	-0.828793	-0.646112	0.509949	-0.0800879	0.10165	-0.632268	-0.351628	-0.283329	0.147202	0.426625	0.496142	0.0694519	0.349235	0.416962	0.715454	-0.0320936	0.353888	0.119024	-0.628162	-0.242977	-0.21927	-0.965784	-0.58208	0.694212	0.761285	0.567545	-0.948976	-0.880976	-1.074	0.302173	0.369606	0.175045	-0.134878	-0.538041
Ceruloplasmin OS=Homo sapiens GN=CP PE=1 SV=1	P00450	2	1.0545	0.592636	0.27858	1.6173	1.15445	0.83996	0.656268	0.192825	-0.120294	0.124328	0.00144197	-0.347399	0.126973	0.00575927	-0.343732	0.129613	0.0071955	-0.341903	0.614845	0.397828	0.438307	0.380822	0.163268	0.205896	0.253257	0.0365259	0.0785637	0.499782	0.623867	0.988412	0.297485	0.421156	0.78576	0.289244	0.413594	0.777367	-0.181149	-0.508403	-0.327348	0.518031	0.190299	0.370722	0.585924	0.258217	0.438293	1.31833	1.31833
Clusterin OS=Homo sapiens GN=CLU PE=1 SV=1	P10909	25	0.228973	-0.00288828	0.0524159	0.0758749	-0.15682	-0.101598	0.182692	-0.0513992	0.00432161	0.326537	-0.0619024	-0.312939	0.637842	0.248535	-0.00144342	0.041243	-0.347399	-0.599462	0.112475	0.0513992	-0.463622	-0.182692	-0.243669	-0.757877	0.163268	0.101598	-0.412511	-0.013043	-0.268817	-0.332789	-0.0218044	-0.277534	-0.341903	-0.131313	-0.386468	-0.450084	0.343692	0.149259	0.367371	-0.00288828	-0.1976	0.0200577	-0.226004	-0.42082	-0.202572	0.171368	0.174621
Coagulation factor IX OS=Homo sapiens GN=F9 PE=1 SV=2	P00740	6	0.482332	-0.176251	0.0758749	0.230203	-0.426625	-0.176251	0.526069	-0.131313	0.119024	0.126973	-0.392137	-0.291592	0.632268	0.112367	0.212881	-0.251539	-0.771027	-0.671164	-0.0908534	-0.185232	0.00288828	0.168123	0.0740006	0.261881	0.137648	0.0424568	0.231075	-0.128156	-0.0543923	-1.53533	0.0786098	0.153157	-1.32554	-0.212568	-0.139236	-1.62149	0.197865	0.43189	0.657183	-0.0365259	0.197865	0.423309	0.250962	0.484396	0.709291	0.179515	-0.121679
Coagulation factor V OS=Homo sapiens GN=F5 PE=1 SV=1	P12259	6	0.0342157	-0.046921	0.916859	-0.334607	-0.415037	0.54893	0.362891	0.282143	1.2461	0.0922074	-0.0664274	-0.046921	0.602172	0.443607	0.463622	0.157044	-0.00144342	0.0186342	0.161653	-0.563646	-0.183963	-0.0229004	-0.747602	-0.368489	0.226004	-0.49774	-0.119024	0.0071955	-0.150401	-0.608232	-0.168123	-0.325539	-0.78339	-0.413115	-0.571322	-1.02915	0.436162	0.697774	1.14861	-0.844251	-0.58208	-0.131313	-0.821126	-0.558517	-0.107803	-0.645241	-0.382944
Coagulation factor X OS=Homo sapiens GN=F10 PE=1 SV=2	P00742	7	-0.123434	-0.345564	-0.204233	-0.152003	-0.373327	-0.232769	-0.0159576	-0.236164	-0.0969617	0.253384	0.427606	-0.268817	0.290424	0.464668	-0.231075	0.0538064	0.227741	-0.467932	0.164884	0.567041	0.013043	0.0409718	0.444184	-0.111031	-0.190299	0.212568	-0.341417	-0.189351	-0.311148	-0.512514	-0.210897	-0.332789	-0.535332	-0.0785637	-0.200913	-0.401635	0.682573	0.830255	0.957543	-0.100051	0.0468403	0.173767	0.822934	0.970117	1.09694	0.373327	0.424688
Coagulation factor XI OS=Homo sapiens GN=F11 PE=1 SV=1	P03951	7	0.00144197	0.470927	-0.199255	-0.150401	0.318461	-0.351074	-0.382702	0.0867838	-0.58208	-0.194295	-0.209228	0.0551957	0.163499	0.147958	0.411426	-0.15682	-0.172994	0.0922074	-0.175045	0.351074	-0.295135	-0.0635029	0.461959	-0.182692	-0.210389	0.314733	-0.329985	-0.217591	0.00144197	-0.222633	-0.883635	-0.666576	-0.891643	-0.118727	0.0989585	-0.125006	0.390668	0.685267	0.939603	-0.26708	0.0271541	0.280956	-0.407364	-0.112475	0.141433	0.212568	0.58208
Coagulation factor XII OS=Homo sapiens GN=F12 PE=1 SV=3	P00748	12	0.494672	-0.150401	0.409255	-0.093879	-0.739372	-0.179515	0.334568	-0.311148	0.249749	-0.314733	-0.234465	-0.181149	0.116365	0.195348	0.250962	-0.378944	-0.300448	-0.244685	-0.509949	-0.410341	-0.27858	-0.603122	-0.503858	-0.371838	-0.447844	-0.348232	-0.21661	0.285698	-0.367732	-0.673463	0.232661	-0.42082	-0.72738	-0.110916	-0.76366	-1.07097	0.786596	0.155749	0.426533	0.225275	-0.405451	-0.134477	0.171207	-0.45799	-0.187707	0.316528	0.210897
Coagulation factor XIII B chain OS=Homo sapiens GN=F13B PE=1 SV=3	P05160	16	-0.210897	0.0854247	0.508936	-0.046921	0.250962	0.674461	-0.0174171	0.27858	0.703101	0.051024	0.297485	-0.169745	0.568519	0.814755	0.345964	-0.0291463	0.21661	-0.251539	0.115597	0.182786	0.114035	0.136062	0.202572	0.134477	-0.0607392	0.00578235	-0.0621217	-0.388355	-0.486004	-0.413115	-0.00723157	-0.106249	-0.0320936	-0.0159576	-0.114035	-0.0409718	0.414677	0.158337	0.80488	-0.0101344	-0.265345	0.379621	0.15056	-0.104697	0.541019	0.0649175	0.086201
Complement C1q subcomponent subunit A OS=Homo sapiens GN=C1QA PE=1 SV=2	P02745	5	-0.547932	-0.148801	-1.5187	-0.60165	-0.202572	-1.56918	-0.680382	-0.28279	-1.64837	0.296311	0.0840643	-0.2567	0.35727	0.145351	-0.195946	-0.318326	-0.531156	-0.870387	0.0499049	-0.263034	0.33825	-0.240009	-0.551885	0.0499049	0.364013	0.0513992	0.652901	-0.442222	0.317304	1.6107	-0.307573	0.452068	1.74545	-0.510457	0.249749	1.543	-0.508403	-0.897006	-0.634867	0.306846	-0.0816138	0.180148	0.257011	-0.131313	0.130931	0.205896	0.537424
Complement C1q subcomponent subunit B OS=Homo sapiens GN=C1QB PE=1 SV=3	P02746	8	-0.312939	-0.131313	-0.120294	-0.28279	-0.100051	-0.0877334	-0.475936	-0.293359	-0.281036	0.325386	0.27858	-0.302226	0.801573	0.75446	0.175045	-0.293359	-0.340075	-0.91866	-0.177599	-0.513996	-0.630405	-0.49057	-0.826193	-0.942608	0.426625	0.0923402	-0.0243197	-0.231075	0.0328061	0.345964	-0.22095	0.0426443	0.35727	-0.309359	-0.046921	0.266637	0.180148	0	0.0662614	0.43082	0.249749	0.317304	0.0440443	-0.136062	-0.0694519	0.15682	0.0335695
Complement C1q subcomponent subunit C OS=Homo sapiens GN=C1QC PE=1 SV=3	P02747	5	-0.296899	-0.182786	-0.215915	-0.424688	-0.312939	-0.345564	-0.210897	-0.0985055	-0.129734	0.656268	0.39835	0.235114	0.485427	0.227741	0.0635029	-0.120294	-0.37707	-0.541618	-0.235114	-0.112367	-0.173767	-0.366252	-0.243669	-0.305679	0.1976	0.320126	0.258425	0.0356239	0.507921	0.890641	-0.0218044	0.448901	0.831877	0.0621217	0.534062	0.916859	-0.37707	-0.560643	-0.524915	0.329985	0.145351	0.182692	-0.409278	-0.592919	-0.558517	-0.0214797	-0.0745054
Complement C1r subcomponent OS=Homo sapiens GN=C1R PE=1 SV=1	P00736	23	-0.129734	-0.152003	-0.53952	-0.209228	-0.231075	-0.619271	-0.0159576	-0.0380063	-0.424688	0.252173	0.231432	-0.128156	0.361768	0.341417	-0.0174171	-0.163268	-0.184425	-0.54372	-0.0551957	-0.284514	0.242977	-0.182692	-0.412511	0.115597	0.207561	-0.0229004	0.504305	-0.209228	-0.131313	-0.018878	0.0786098	0.157044	0.27023	0.166073	0.243669	0.35727	0.0143553	0.125651	0.0745054	0.1137	0.226509	0.173767	0.0949116	0.207893	0.155749	0.270556	0.37146
Complement C1r subcomponent-like protein OS=Homo sapiens GN=C1RL PE=1 SV=2	Q9NZP8	7	0.711054	-0.00723157	0.344828	0.826193	0.108357	0.459432	0.843984	0.125651	0.478195	0.714575	0.569491	0.341417	0.503858	0.358396	0.130931	0.267835	0.123004	-0.104697	0.204233	0.305788	0.790859	-0.10165	0	0.486004	-0.0565835	0.0454314	0.531156	-0.405451	0.186501	-0.33825	0.0243197	0.616358	0.0908534	0.418999	1.01078	0.485427	0.205393	0.171207	0.404903	0.200379	0.166073	0.399445	0.015783	-0.018878	0.214125	0.166503	0.21424
Complement C1s subcomponent OS=Homo sapiens GN=C1S PE=1 SV=1	P09871	21	0.129613	-0.0320936	0.381837	0.00863031	-0.153607	0.260628	0.0989585	-0.0634092	0.351628	0.0129262	0.364012	-0.316528	0.187768	0.538041	-0.142417	-0.403542	-0.0528949	-0.732165	0.0800879	-0.237564	-0.111031	-0.0285692	-0.347099	-0.219091	0.307573	-0.0100637	0.117161	-0.118727	-0.365871	-0.650635	-0.0174171	-0.265345	-0.550043	-0.0558912	-0.304006	-0.588574	0.629473	0.882056	1.31267	-0.741783	-0.488026	-0.0573917	-0.295128	-0.0424568	0.387363	0.232769	-0.015783
Complement C3 OS=Homo sapiens GN=C3 PE=1 SV=2	P01024	161	0.404903	0.501821	0.0299829	0.0398403	0.136191	-0.336428	0.129613	0.226509	-0.246395	0.594549	0.342555	0.351628	0.825379	0.573375	0.582074	-0.0203404	-0.272297	-0.263612	-0.323082	0.526992	0.291592	-0.587845	0.263612	0.027675	-0.15056	0.698998	0.463947	-0.340075	0.285698	0.584	-0.232769	0.393965	0.691534	-0.104697	0.521051	0.819668	-0.492079	-0.862496	-0.780909	0.443607	0.0731347	0.155749	0.178874	-0.190997	-0.107803	0.603841	0.662004
Complement C5 OS=Homo sapiens GN=C5 PE=1 SV=4	P01031	40	-0.125006	0.211635	-0.537424	-0.547932	-0.212568	-0.96016	-0.334607	0.00144197	-0.746616	0.989139	0.739848	0.21661	0.930548	0.680774	0.158337	0.221568	-0.027675	-0.550043	0.232769	0.176251	0.174621	-0.0579701	-0.115033	-0.117695	0.293359	0.236164	0.232769	0.0894982	0.132248	0.130931	-0.0320936	0.0114956	0.0100637	0.397255	0.440421	0.439357	-0.027675	-0.454032	-0.41889	0.67717	0.249749	0.285698	0.479231	0.0524159	0.0881416	0.311148	0.249822
Complement component C6 OS=Homo sapiens GN=C6 PE=1 SV=3	P13671	34	0.0827026	-0.0709665	0.617298	-0.0709665	-0.226004	0.462576	-0.120294	-0.274041	0.414677	0.244887	0.157044	0.260628	0.313826	0.225275	0.328836	-0.0350469	-0.123434	-0.0203404	0.360305	0.202572	0.28279	-0.0731347	-0.230203	-0.149259	0.0101344	-0.147958	-0.0676387	-0.512514	-0.41889	-0.575615	-0.0892673	0.00432161	-0.152003	-0.205896	-0.112475	-0.268817	0.331132	0.446786	0.246104	0.186501	0.302173	0.102994	0.0313952	0.146655	-0.0528949	-0.158337	-0.356144
Complement component C7 OS=Homo sapiens GN=C7 PE=1 SV=2	P10643	32	0.177599	0.0468403	0.0731347	0.0143553	-0.115597	-0.0892673	-0.0365259	-0.166503	-0.140826	-0.0394883	-1.01159	0.0384362	-0.199255	-1.17137	-0.121863	-0.467932	-1.44222	-0.388355	0.0724828	-0.196607	0.263612	0.182786	-0.0867838	0.373327	-0.0962619	-0.366252	0.093879	-0.320126	0.217851	-0.547932	-0.39973	0.138814	-0.628162	-0.00723157	0.531069	-0.234465	0.737254	1.01507	0.912267	0.041243	0.318461	0.21661	-0.300448	-0.0218044	-0.125006	-0.314986	0.0846703
Complement component C8 alpha chain OS=Homo sapiens GN=C8A PE=1 SV=2	P07357	17	0.279768	-0.209228	2.36513	0.23634	-0.251539	2.32164	0.205393	-0.28279	2.29131	1.32077	0.763836	0.442545	0.592636	0.0356239	-0.284546	0.0949116	-0.461959	-0.78339	0.327348	0.424688	0.446148	-0.0908534	0.00578235	0.0262051	-0.176323	-0.0786098	-0.0579701	0.24245	-0.459973	-0.459973	0.52306	-0.181149	-0.181149	-0.0335695	-0.736966	-0.736966	0.565597	0.543991	0.317304	-0.046921	-0.0679388	-0.295128	0.362891	0.341417	0.115033	0.0923402	-0.312665
Complement component C8 beta chain OS=Homo sapiens GN=C8B PE=1 SV=3	P07358	19	-0.304006	0.134878	-0.0101344	-0.68966	-0.251539	-0.397828	-0.573467	-0.136062	-0.281036	0.777367	0.341417	0.507921	0.364012	-0.0724828	0.0935602	0.041243	-0.394032	-0.229382	-0.324235	-0.154454	0.24127	-0.0648829	0.106249	0.50226	-0.194087	-0.0243197	0.37146	-0.0831412	-0.270556	-0.118727	0.115033	-0.0724828	0.0799754	-0.332789	-0.520769	-0.369595	-0.33825	-0.612637	-0.422752	0.0468403	-0.227692	-0.0380063	0.452068	0.177599	0.367371	-0.172488	-0.279768
Complement component C8 gamma chain OS=Homo sapiens GN=C8G PE=1 SV=3	P07360	8	-0.630394	-0.288065	-0.803393	-0.599462	-0.2567	-0.773491	-0.668868	-0.327348	-0.844251	0.458382	0.484396	0.267835	0.00432161	0.0299829	-0.186065	0.0551957	0.0813396	-0.136062	-0.167358	-0.276199	-0.00144197	-0.0328061	-0.141433	0.132894	-0.0607392	-0.169925	0.104697	0.246104	0.344828	0.888305	0.478195	0.57628	1.12035	0.214125	0.312665	0.856787	-0.448115	-0.724993	-0.2567	0.0214797	-0.254978	0.214125	-0.0513992	-0.325539	0.141433	-0.191563	-0.0271541
Complement component C9	P02748	21	0.470927	0.484396	0.276199	0.436162	0.449957	0.24123	0.607863	0.621056	0.412511	0.809003	0.84559	0.679874	0.601221	0.637842	0.471968	0.884403	0.921436	0.756169	1.35107	1.04097	1.41889	0.795859	0.488026	0.865122	0.710756	0.403542	0.780909	-0.332789	-0.207561	0.0496308	0.0881416	0.212881	0.470927	-0.28279	-0.158429	0.100305	0.965692	0.768925	0.994942	0.794936	0.598365	0.823749	1.28392	1.08678	1.31267	1.07704	0.720232
Complement factor H OS=Homo sapiens GN=CFH PE=1 SV=4	P08603	42	0.711054	0.147958	0.587845	0.648926	0.0854247	0.526069	0.560715	-0.00288828	0.437228	0.407081	0.618239	0.340277	0.353888	0.564622	0.288063	0.21661	0.427606	0.149259	0.407364	0.237864	0.311148	0.200913	0.0306192	0.104697	0.115597	-0.0551957	0.018878	-0.37707	-0.279284	-0.450084	-0.330973	-0.232769	-0.403542	-0.184425	-0.086201	-0.2567	0.134878	0.0717627	0.259423	-0.00433459	-0.0664274	0.120352	-0.0409718	-0.103147	0.0840643	0.524915	0.588574
Complement factor H-related protein 1 OS=Homo sapiens GN=CFHR1 PE=1 SV=2	Q03591	3	0.702214	0.768925	0.623867	0.15056	0.21661	0.0717627	0.168642	0.235114	0.0908534	0.648926	0.0129262	0.293959	0.647084	0.0100637	0.291604	0.128293	-0.508403	-0.227692	1.20091	0.662004	0.390245	1.16812	0.625934	0.356606	0.013043	-0.52707	-0.797428	0.0370307	-0.388355	-0.0831412	-0.298673	-0.724993	-0.41889	0.92372	0.498761	0.803227	0.566572	0.468844	1.52557	0.652601	0.554834	1.61164	0.596458	0.498761	1.55582	0.821126	-0.0949116
Complement factor H-related protein 2 OS=Homo sapiens GN=CFHR2 PE=1 SV=1	P36980	5	0.173767	0.276199	2.13718	0.468844	0.570463	2.43162	0.0881416	0.190299	2.05137	0.0551957	-0.369595	-0.894322	0.259423	-0.166503	-0.68966	0.164786	-0.260152	-0.78339	0.870387	1.24811	1.03505	0.673463	1.05289	0.83908	0.0846703	0.461959	0.248108	-0.375197	-0.500218	-1.191	-0.207561	-0.332789	-1.02327	1.89336	1.7685	1.07656	0.194087	0.586885	1.44148	-0.545824	-0.153607	0.701327	0.709291	1.10232	1.9568	0.284546	-0.43082
Complement factor H-related protein 5 OS=Homo sapiens GN=CFHR5 PE=1 SV=1	Q9BXR6	2	0.369606	0.683472	0.0398403	0.421156	0.734655	0.0908534	0.303342	0.617298	-0.0262051	0.863146	1.59932	0.388465	0.43189	1.16736	-0.0424568	0.752749	1.48903	0.27858	0.384584	0.394032	0.2567	0.646112	0.655172	0.518701	0.347399	0.356606	0.22095	-0.00868224	-0.965784	-1.58641	0.24123	-0.715486	-1.33643	0.752749	-0.205896	-0.826233	0.175045	1.34085	1.55582	-2.04692	-0.878321	-0.664288	-1.39593	-0.229382	-0.0144996	0.668868	0.813499
Complement factor I OS=Homo sapiens GN=CFI PE=1 SV=1	P05156	21	0.320773	0.227741	0.217851	0.0799754	-0.013043	-0.0218044	0.182692	0.0894982	0.0799754	0.648926	1.17249	0.538041	-0.0439433	0.480265	-0.153607	-0.0649175	0.458382	-0.176251	0.281036	0.494109	0.732165	-0.0989585	0.114035	0.352916	-0.295135	-0.0813396	0.15682	-0.524915	-0.428566	-0.58208	-0.192645	-0.0954196	-0.249822	-0.239566	-0.142417	-0.296899	0.647084	0.550901	0.70044	0.233888	0.138814	0.286881	0.151859	0.0565835	0.206643	0.327348	0.00578235
Corticosteroid-binding globulin OS=Homo sapiens GN=SERPINA6 PE=1 SV=1	P08185	6	-0.384584	0.261832	-0.473931	-0.739372	-0.0923402	-0.828793	-0.803393	-0.155213	-0.891643	-0.873027	-0.778432	-1.07097	0.178874	0.273814	-0.0174171	-0.234465	-0.137648	-0.430509	-0.00288251	-0.133564	0.0923402	-0.0129262	-0.144046	0.0816138	0.239566	0.109359	0.334607	0.687956	0.595504	1.47612	0.840765	0.747602	1.62901	0.73292	0.639695	1.52105	-0.932361	-1.18442	-1.46196	0.482332	0.231432	-0.0454314	0.350497	0.100305	-0.177882	0.577767	0.83908
C-reactive protein OS=Homo sapiens GN=CRP PE=1 SV=1	P02741	4	2.85519	1.47768	4.57168	2.98714	1.60975	4.70377	2.98859	1.61117	4.70515	2.62152	2.32912	0.84559	0.851199	0.558757	-0.924125	3.06454	2.77231	1.28865	5.26534	3.15843	4.92139	3.68038	1.5951	3.38082	3.81604	1.72261	3.50635	-0.907793	1.22712	-1.26188	0.506907	2.64293	0.153157	0.0271541	2.16285	-0.327348	2.29072	1.8922	2.20038	1.53605	1.1375	1.44573	1.60265	1.20414	1.51248	3.01159	2.53116
Fetuin-B OS=Homo sapiens GN=FETUB PE=1 SV=2	Q9UGM5	8	1.47353	1.1137	0.0607392	1.8504	1.49057	0.438293	1.56218	1.20226	0.149259	-0.547932	0.128293	-1.12343	0.659011	1.33457	0.0840643	0.0356239	0.711054	-0.53952	0.00868224	0.00433459	0.011588	-0.00575927	-0.0100637	-0.00288251	0.00433459	0	0.00723157	0.663572	0.509949	-0.60165	0.980391	0.827006	-0.284546	0.291604	0.137504	-0.974262	1.30685	0.819668	0.929791	0.697774	0.210389	0.320773	0.715454	0.228973	0.339137	1.53116	1.78091
Fibrinogen alpha chain OS=Homo sapiens GN=FGA PE=1 SV=2	P02671	12	0.0496308	0.117695	1.76171	0.154454	0.222805	1.86671	0.378512	0.445727	2.09018	0.164786	0.894527	0.447844	-0.2567	0.473008	0.0271541	0.319618	1.05033	0.603122	0.940645	0.526992	0.766112	0.657445	0.244685	0.483985	0.456009	0.0424568	0.28279	-0.498179	-0.946194	-0.8863	0.108357	-0.340075	-0.277534	0.0703893	-0.378944	-0.316528	0.899949	0.722466	0.824564	0.635987	0.458382	0.559737	2.0697	1.8922	1.99386	0.0603973	0.155213
Fibronectin OS=Homo sapiens GN=FN1 PE=1 SV=4	P02751	71	-0.0484122	0.309176	0.46048	-0.537424	-0.181149	-0.0291463	-0.526992	-0.169745	-0.0174171	0.512985	0.478195	0.762987	0.104337	0.0690147	0.355016	-0.599462	-0.634867	-0.349235	-0.347099	-0.332278	-0.286881	-0.510962	-0.496718	-0.451013	-0.565597	-0.550901	-0.505891	-0.236164	-0.407364	-1.1078	-0.438307	-0.610433	-1.30757	-0.184425	-0.356606	-1.05589	-0.510457	-0.564905	-0.45799	-0.261881	-0.316528	-0.209228	-0.592919	-0.648372	-0.53952	-0.446786	-0.149259
Fibulin-1 OS=Homo sapiens GN=FBLN1 PE=1 SV=4	P23142	9	0.0398403	-0.365871	2.92657	0.136191	-0.268817	3.02272	0.16221	-0.242977	3.04911	0.574344	-0.232769	-0.411195	0.279768	-0.526992	-0.706041	0.585924	-0.22095	-0.39973	-0.0313952	-0.0398403	0.212568	-0.121679	-0.128293	0.121863	-0.377401	-0.385155	-0.133564	0.0894982	-0.444184	-0.862496	0.46048	-0.0724828	-0.492079	0.409255	-0.123434	-0.54372	-0.236164	-0.125006	-0.545824	-0.28279	-0.171368	-0.592919	-0.910502	-0.800877	-1.22095	-0.916859	-0.794936
Ficolin-3 OS=Homo sapiens GN=FCN3 PE=1 SV=2	O75636	8	-0.403542	0.045443	-0.0785637	-0.397828	0.0524159	-0.0740006	-0.295128	0.155749	0.0299829	-0.0969617	0.0758749	0.077243	0.104337	0.276199	0.27739	-0.171368	0	0.00144197	-0.211635	-0.129613	-0.1137	-0.225275	-0.14274	-0.125651	0.0664274	0.148801	0.164884	-0.0846703	0.320773	0.729444	-0.286304	0.119024	0.528071	-0.106249	0.298658	0.707525	-0.78339	-0.318326	-0.92139	0.0243197	0.489543	-0.114035	0.0186342	0.482332	-0.121863	-0.381837	-0.578214
Galectin-3-binding protein OS=Homo sapiens GN=LGALS3BP PE=1 SV=1	Q08380	7	0.0786098	-0.239566	0.906891	0.301002	-0.0159576	1.12895	0.298658	-0.0203404	1.12631	-0.935117	-0.691989	-0.732165	0.0731347	0.314986	0.276199	-1.58208	-1.34008	-1.38082	-0.132248	0.148801	0.77596	-0.145351	0.136062	0.761213	-0.446786	-0.166073	0.459973	-0.340075	-0.537424	-0.617056	-0.409278	-0.608232	-0.687335	-0.573467	-0.771027	-0.84944	1.25822	1.15381	-0.0232698	0.477159	0.371838	-0.805913	0.777367	0.672652	-0.504305	0.390245	0.771027
Gelsolin OS=Homo sapiens GN=GSN PE=1 SV=1	P06396	33	-0.158429	-0.199255	0.355016	-0.706041	-0.746616	-0.192645	-0.8863	-0.926865	-0.373327	0.120352	0.0426443	-0.2567	0.0731347	-0.00578235	-0.305788	-0.21927	-0.296899	-0.597278	-0.531069	-0.252173	-0.626673	-0.626673	-0.348232	-0.72334	-0.408168	-0.130931	-0.504875	0.211635	-0.883635	-0.810966	-0.00433459	-1.1016	-1.02621	0.0881416	-1.00868	-0.935117	-0.246395	0.325386	0.0607392	-1.12343	-0.552156	-0.818579	-0.902389	-0.330973	-0.597278	-0.539035	-0.584963
Glutathione peroxidase 3 OS=Homo sapiens GN=GPX3 PE=1 SV=2	P22352	6	-0.694321	-0.0831412	-1.36216	-0.929611	-0.316528	-1.59946	-0.490051	0.124328	-1.15521	0.209141	-0.356606	0.400538	0.196607	-0.369595	0.386259	0.52306	-0.0424568	0.713696	0.351074	0.32916	-0.0908534	0.524915	0.500218	0.0816138	-0.134878	-0.158337	-0.577248	-0.103147	-0.621488	-0.00288828	0.311503	-0.207561	0.411426	-0.155213	-0.673463	-0.0543923	-0.526992	-1.11404	-0.696658	0.364012	-0.224317	0.194087	0.24732	-0.340075	0.0786098	-0.50284	0.0424568
Haptoglobin OS	P00738	28	0.580145	1.06005	1.47923	0.652601	1.13159	1.55139	1.15056	1.62994	2.04963	0.359521	1.20727	1.05866	0.258217	1.10635	0.957543	0.729444	1.57773	1.42921	1.58641	1.45403	1.82113	1.64386	1.51457	1.88364	1.05289	0.91866	1.28983	-0.323733	-0.12658	-0.452057	0.348232	0.54498	0.219091	0.411426	0.607863	0.282143	1.33342	0.75446	0.752749	1.07451	0.495695	0.494672	1.67762	1.09896	1.09761	1.02327	0.395929
Haptoglobin-related protein OS=Homo sapiens GN=HPR PE=2 SV=2	P00739	9	0.362891	0.377401	-0.118727	-0.00288828	0.0114956	-0.483985	0.570463	0.584963	0.0881416	1.57289	1.34767	0.0524159	1.12102	0.896078	-0.397828	0.633199	0.408168	-0.8863	0.179515	-0.37629	-0.751892	0.444184	-0.111031	-0.487486	1.3474	0.790859	0.415037	-0.634867	-0.176251	0.890641	-0.859876	-0.401635	0.666302	-0.373327	0.0854247	1.15251	0.124328	-0.232769	0.533065	-0.0320936	-0.390245	0.37629	0.627607	0.27023	1.03633	0.409278	0.628162
HCG2043238 (Fragment) OS=Homo sapiens GN=IGLV3-10 PE=1 SV=1	A0A075B6K4	6	0.0328061	-0.664288	0.0143553	0.349365	-0.347399	0.329985	-0.202572	-0.899695	-0.22095	0.153157	0.807355	0.0257376	-0.142417	0.511974	-0.270556	-0.234465	0.420078	-0.362158	0.773491	0.648372	0.637109	-0.370722	-0.49774	-0.507921	1.43831	1.31115	1.30045	-0.560643	-0.430509	-2.12029	0.701327	0.830255	-0.859876	-0.516636	-0.388355	-2.07704	1.45523	1.92562	2.44864	-0.0649175	0.404903	0.927517	0.271426	0.742437	1.26484	-0.87578	0.179515
Hemoglobin subunit beta OS=Homo sapiens GN=HBB PE=1 SV=2	P68871	7	-1.38458	-1.00289	-1.23786	-0.492079	-0.114035	-0.349235	-0.397828	-0.018878	-0.253257	0.597412	0.387363	0.0854247	0.568519	0.358396	0.0565835	0.0313952	-0.177882	-0.479955	-1.14731	-0.537048	-0.426533	0.229382	0.83908	0.948976	-0.49774	0.112475	0.222633	-0.411195	-0.0350469	-0.14401	-0.562772	-0.184425	-0.295128	-1.67116	-1.2969	-1.40354	-0.177882	-0.552156	-0.0634092	-1.07097	-1.44615	-0.957356	-1.08314	-1.45799	-0.968605	-0.273814	-0.197865
Hemopexin OS=Homo sapiens GN=HPX PE=1 SV=2	P02790	37	-0.131313	-0.432455	-0.177882	-0.204233	-0.504305	-0.251539	-0.110916	-0.411195	-0.158429	0.970117	0.332278	-0.161653	0.85599	0.219091	-0.275786	0.944858	0.308011	-0.186065	0.345564	0.432455	0.0513992	0.139236	0.226004	-0.154454	0.0603973	0.147202	-0.233888	0.403813	0.0976108	0.178874	0.477159	0.171207	0.250962	0.498761	0.192825	0.273814	-0.279284	-0.314733	-0.380822	0.264236	0.228973	0.163499	0.00432161	-0.0306192	-0.0969617	0.07552	0.145605
Heparin cofactor 2 OS=Homo sapiens GN=SERPIND1 PE=1 SV=3	P05546	14	-0.263612	0.565597	-0.946194	-0.597278	0.231432	-1.28279	-0.422752	0.405992	-1.1078	-0.148801	-0.205896	0.0538064	0.313826	0.255803	0.516015	-0.268817	-0.327348	-0.0664274	0.120294	0.15682	0.0588937	0.0513992	0.0877334	-0.0100637	0.32916	0.365871	0.26708	-0.202572	0.169925	1.15704	-0.128156	0.244887	1.23266	0.0662614	0.439357	1.42653	-1.46594	-2.14561	-1.699	0.732052	0.0496308	0.49774	0.595504	-0.0877334	0.361768	0.58208	0.671164
Histidine-rich glycoprotein OS=Homo sapiens GN=HRG PE=1 SV=1	P04196	23	0.126973	-0.388355	-0.293359	0.629473	0.1137	0.207893	0.269033	-0.246395	-0.153607	-0.0350469	0.627607	0.368489	-0.26708	0.396159	0.136191	-0.595097	0.0676387	-0.190997	-0.137504	-0.134878	-0.0398403	-0.491597	-0.489543	-0.395063	-0.382944	-0.380729	-0.285698	-0.625934	-0.761213	-0.875672	-0.011588	-0.147202	-0.261881	-0.440263	-0.575615	-0.68966	-0.533242	-0.448115	-0.274041	-0.37707	-0.291592	-0.115597	-0.929611	-0.844251	-0.668868	0.0350469	-0.167358
Hyaluronan-binding protein 2 OS=Homo sapiens GN=HABP2 PE=1 SV=1	Q14520	9	0.712816	0.630405	0.0745054	0.308011	0.225275	-0.330973	0.54893	0.466758	-0.0892673	-0.345564	-0.430509	-0.486004	0.176323	0.0894982	0.0356239	-0.0724828	-0.158429	-0.212568	-0.130931	0.176251	0.0649175	-0.589763	-0.282143	-0.393965	-0.485427	-0.178874	-0.290424	-0.352916	-0.430509	-0.696658	-0.0785637	-0.155213	-0.42082	-0.340075	-0.416962	-0.682696	0.606916	0.210389	0.73292	0.563646	0.166073	0.688852	0.182692	-0.21424	0.308011	0.76366	0.873027
Ig alpha-1 chain C region OS=Homo sapiens GN=IGHA1 PE=1 SV=2	P01876	9	-0.347399	-0.0144996	1.05658	0.266637	0.60027	1.67084	-0.136062	0.197865	1.26843	0.479231	0.408168	0.772308	0.309176	0.237564	0.602172	0.43082	0.359521	0.72334	0.506353	0.0954196	0.766112	0.093879	-0.317304	0.354759	-0.116365	-0.528071	0.14401	-0.492079	0.509949	-1.50635	-0.164884	0.836732	-1.17788	-0.100051	0.902267	-1.11092	-0.446148	0.564622	1.26424	-1.14242	-0.132894	0.566572	-0.14401	0.867106	1.56608	-0.328836	-0.656268
Ig delta chain C region (Fragment) OS=Homo sapiens GN=IGHD PE=1 SV=1	P01880	9	-1.20423	-1.72738	-1.64386	-0.685014	-1.2109	-1.12343	1.20789	0.683472	0.768925	0.0384362	0.0676387	0.337996	0.100305	0.130931	0.400538	-0.659723	-0.630394	-0.360305	-0.995665	0.382702	0.477944	-1.19156	0.186065	0.28279	-1.33914	0.0394883	0.134477	-1.22432	-1.31473	-1.20423	0.445727	0.353888	0.465713	-1.83136	-1.92139	-1.81097	-0.971431	0.0100637	-0.444184	-2.30045	-1.31833	-1.77103	-0.746616	0.23634	-0.21927	0.277534	1.28983
Ig gamma-1 chain C region (Fragment) OS=Homo sapiens GN=IGHG1 PE=1 SV=1	P01857	13	0.407081	0.249749	0.290424	0.695994	0.539035	0.580145	0.252173	0.0949116	0.134878	0.739848	0.271426	0.570463	0.420078	-0.0484122	0.250962	0.650765	0.182692	0.481299	-0.834307	0.84944	-1.08066	-0.768925	0.915936	-1.01578	0.498179	2.18442	0.251539	0.0496308	0.504875	0.149259	-0.535332	-0.0800879	-0.436354	-0.405451	0.0496308	-0.305788	0.404903	0.834307	0.54201	0.0129262	0.442545	0.15056	0.111031	0.541019	0.248535	-0.136191	0.150401
Ig gamma-2 chain C region OS=Homo sapiens GN=IGHG2 PE=1 SV=2	P01859	13	-0.490051	-1.12343	-0.364013	0.102994	-0.529073	0.227741	-0.318326	-0.948976	-0.192645	0.941858	-0.951764	-1.50226	0.719841	-1.17462	-1.72738	2.50894	0.613532	0.0621217	0.2567	0.123434	-0.0593553	0.0439433	-0.0881416	-0.271426	-0.467801	-0.60027	-0.784085	0.154454	-0.227692	-0.0969617	0.405992	0.0229004	0.153157	0.303342	-0.0785637	0.051024	0.449957	0.348232	0.395063	0.163499	0.0621217	0.109695	-0.351074	-0.452057	-0.405451	0.0543923	-0.434028
Ig gamma-3 chain C region (Fragment) OS=Homo sapiens GN=IGHG3 PE=1 SV=1	P01860	10	0.705757	-0.22095	0.534062	0.884403	-0.0409718	0.712816	0.24245	-0.682696	0.0703893	0.874994	0.587845	0.91533	0.051024	-0.236164	0.0908534	0.487486	0.201634	0.529071	0.394032	-0.176323	0.242977	0.166503	-0.402722	0.0159576	0.21424	-0.353888	0.0649175	-0.424688	-0.0454314	-0.85726	-0.171368	0.209141	-0.60165	-0.407364	-0.0262051	-0.83908	0.92372	1.32769	1.17887	-0.0785637	0.326537	0.176323	-0.0619024	0.341417	0.192825	0.295128	-0.227741
Ig gamma-4 chain C region OS=Homo sapiens GN=IGHG4 PE=1 SV=1	P01861	13	0.454176	-0.0101344	0.301002	0.540027	0.0758749	0.387363	1.70133	1.23695	1.54794	1.83066	1.44414	0.884403	0.879706	0.493647	-0.0664274	1.50487	1.11836	0.558757	0.194295	0.951764	1.50226	-0.378512	0.378944	0.932361	-0.271426	0.486004	1.03801	-0.588574	1.56267	-0.671164	-0.586406	1.56365	-0.668868	-2	0.151859	-2.08314	2.36625	2.9982	3.01006	-0.905088	-0.272297	-0.261881	0.719841	1.35163	1.36345	1.31833	0.444184
Ig kappa chain C region OS=Homo sapiens GN=IGKC PE=1 SV=1	P01834	15	-0.307573	-0.652901	-0.176251	0.252173	-0.093879	0.382944	-0.33825	-0.682696	-0.205896	0.877352	0.533065	0.46048	0.526069	0.181421	0.109695	0.669934	0.325386	0.253384	0.132894	0.562772	0.150401	0.125006	0.552156	0.142417	0.103147	0.531156	0.121863	-0.0306192	0.437228	-0.375197	-0.318326	0.15056	-0.662004	-0.302226	0.166073	-0.648372	0.574344	1.30976	1.42008	-0.386468	0.349365	0.46048	-0.332789	0.403813	0.513996	0.150401	-0.0881416
Ig lambda-2 chain C regions (Fragment) OS=Homo sapiens GN=IGLC2 PE=4 SV=1	P0CG05	8	-0.0174171	0.367371	-0.360305	0.62854	1.01293	0.284514	-0.0409718	0.343692	-0.384584	0.602172	0.365133	0.623867	0.0551957	-0.182786	0.0758749	0.424385	0.187768	0.446786	-0.0565835	-0.00144197	0.450084	-0.16221	-0.107018	0.345564	-0.345964	-0.290424	0.161653	-0.26708	0.464668	-0.545824	-0.486004	0.248535	-0.761213	-0.577767	0.154454	-0.85726	0.891419	1.41576	1.42277	-0.207561	0.316146	0.324235	0.0976108	0.621993	0.629473	-0.601221	-0.240009
Immunoglobulin heavy variable 1-18 OS=Homo sapiens GN=IGHV1-18 PE=3 SV=1	A0A0C4DH31	2	-0.0409718	1.2455	0.471968	0.0717627	1.35783	0.584963	0.260628	1.54597	0.772308	1.30451	0.656268	0.884403	0.39835	-0.249822	-0.0218044	0.959028	0.31034	0.539035	0.200913	0.467932	0.199255	-0.0398403	0.227692	-0.041243	0.117161	0.384584	0.115597	-0.16004	0.621056	0.319618	0.0229004	0.8024	0.501821	0.190299	0.970854	0.669934	0.0962619	0.421156	0.91533	-0.279284	0.0468403	0.541019	0.379621	0.705757	1.19912	-0.304511	-0.457332
Immunoglobulin heavy variable 3-15 OS=Homo sapiens GN=IGHV3-15 PE=3 SV=1	A0A0B4J1V0	4	0.298658	0.557778	0.557778	0.739848	0.998557	0.999278	-0.179515	0.0799754	0.0799754	0.959028	0.439357	0.212881	0.530071	0.0100637	-0.215915	0.574344	0.0538064	-0.171368	-0.877352	-0.505891	-0.176323	0.0174171	0.388355	0.717857	-0.0071955	0.364013	0.694321	-0.352916	-0.641604	-0.426625	-0.0335695	-0.321928	-0.107803	-0.046921	-0.334607	-0.120294	0.56267	0.492622	0.512985	-0.186065	-0.2567	-0.236164	0.164786	0.0935602	0.115033	0.166503	0.0218044
Immunoglobulin heavy variable 3-49 OS=Homo sapiens GN=IGHV3-49 PE=1 SV=1	A0A0A0MS15	2	-0.9771	0.16221	0.369606	0.372952	1.51248	1.71984	-0.68966	0.448901	0.656268	1.54251	-0.0908029	-0.619271	1.28274	-0.351074	-0.878321	0.731183	-0.902389	-1.43051	0.176251	0.943416	0.675765	-0.520045	0.248108	-0.0200577	0.00288828	0.771027	0.50226	-1.39593	-0.121863	0.759582	-0.345564	0.929791	1.81024	-0.773491	0.500802	1.38184	-1.12658	-1.17137	-0.648372	0.100305	0.0579701	0.58111	0.588805	0.545968	1.06901	0.0543923	-0.0384362
Immunoglobulin heavy variable 3-7 OS=Homo sapiens GN=IGHV3-7 PE=1 SV=2	P01780	3	-0.685014	-0.531156	-1.31473	0.0356239	0.191563	-0.592919	-0.710756	-0.554273	-1.34008	0.448901	-0.343732	-0.597278	0.24245	-0.550043	-0.803393	0.331132	-0.461959	-0.715486	0.187707	0.332789	0.222633	0.16004	0.305788	0.195946	0.229382	0.375197	0.263612	-0.00433459	0.422233	1.14796	-0.0380063	0.389567	1.11503	0.134878	0.561693	1.28747	-0.800877	-1.03505	-0.508403	0.27023	0.0342157	0.561693	0.206643	-0.0291463	0.498761	-0.169925	-0.189034
Immunoglobulin heavy variable 3-9 OS=Homo sapiens GN=IGHV3-9 PE=1 SV=2	P01782	2	-0.625934	-0.734563	-1.22432	0.0962619	-0.011588	-0.50226	-0.343732	-0.452057	-0.940645	0.799087	0.21661	0.105678	0.0717627	-0.510457	-0.621488	0.506907	-0.07552	-0.186065	0.0380063	0.150401	0.436354	0.0247367	0.137648	0.424688	-0.301002	-0.187768	0.0969617	-0.0424568	-0.204233	0.199123	0.269033	0.107018	0.510962	-0.0291463	-0.190997	0.214125	-1.00578	-0.913216	-0.836501	0.232661	0.324235	0.400538	-0.438307	-0.347399	-0.270556	0.384584	-0.0799754
Immunoglobulin heavy variable 4-39 OS=Homo sapiens GN=IGHV4-39 PE=1 SV=2	P01824	2	-0.360305	0.0313952	0.510962	0.178874	0.571434	1.05102	-0.32916	0.0635029	0.543001	1.72988	1.60312	0.0565835	0.847997	0.721591	-0.823677	-0.0350469	-0.161653	-1.7084	0.617056	0.746616	0.209228	0.473931	0.60165	0.0649175	0.739372	0.867752	0.330973	0.232661	0.0538064	0.890641	0.555816	0.377401	1.21412	0.214125	0.0356239	0.872632	-0.514573	-1.02327	-0.288065	0.212881	-0.295128	0.440421	0.626673	0.117695	0.853597	-0.181421	0.0513992
Immunoglobulin kappa variable 1-5 OS=Homo sapiens GN=IGKV1-5 PE=1 SV=2	P01602	3	-0.186065	0.392867	-0.184425	0.477159	1.05589	0.479231	-0.148801	0.42975	-0.147202	0.654436	0.314986	0.454176	-0.00723157	-0.347399	-0.207561	0.632268	0.292782	0.43189	0.112475	0.625934	1.02327	0.077041	0.590745	0.985645	-0.395063	0.118727	0.514573	0.607863	0.848798	0.651683	0.569491	0.811471	0.613532	0.557778	0.799087	0.601221	0.153157	0.0214797	-0.131313	0.181421	0.0496308	-0.103147	0.202888	0.0703893	-0.0831412	-0.121679	-0.37629
Immunoglobulin kappa variable 1D-33 OS=Homo sapiens GN=IGKV1D-33 PE=1 SV=2	P01593	2	0.762987	0.144046	1.15056	1.67356	1.05381	2.06108	0.614474	-0.00578235	1.00216	0.558757	-0.142417	0.496718	0.166073	-0.535332	0.104337	1.21412	0.512985	1.15251	0.013043	0.386468	0.910502	0.244685	0.619271	1.14242	-0.136191	0.237864	0.76366	-0.37146	-0.0800879	-0.473931	-0.0588937	0.232661	-0.161653	-0.486004	-0.194295	-0.588574	1.12499	1.56413	1.13881	0.371838	0.809826	0.385155	0.457332	0.896078	0.470927	0.628162	0.0101344
Immunoglobulin kappa variable 2-30 OS=Homo sapiens GN=IGKV2-30 PE=3 SV=2	P06310	4	-0.516636	-0.0664274	-1.38458	-0.16004	0.290424	-1.02621	-1.20423	-0.751465	-2.07097	-0.732165	-1.01159	-0.756331	-0.446148	-0.724993	-0.469929	0.0786098	-0.199255	0.0551957	-0.414677	0.288065	-0.0894982	0.171368	0.873027	0.496142	-0.285698	0.416962	0.0394883	0.301002	0.84318	0.986229	0.045443	0.587845	0.731183	0.423309	0.965692	1.10836	-0.571322	-0.867752	-0.312939	-0.172994	-0.467932	0.0854247	0.250962	-0.0439433	0.509949	0.0528949	-0.111031
Immunoglobulin kappa variable 3-20 OS=Homo sapiens GN=IGKV3-20 PE=1 SV=2	P01619	1	0.0894982	-0.226004	-0.465938	0.738119	0.423309	0.181421	0.015783	-0.300448	-0.541618	1.03633	0.151859	0.129613	0.630405	-0.254978	-0.277534	0.650765	-0.234465	-0.2567	0.639355	1.17137	1.486	0.630394	1.16488	1.47794	0.506353	1.04097	1.35476	0.360645	0.205393	0.574344	0.543001	0.388465	0.757877	0.666302	0.510962	0.88049	-0.309359	0.320773	-0.369595	1.46048	2.09018	1.3989	0.379621	1.00935	0.318461	0.320126	0.0291463
Immunoglobulin kappa variable 4-1 OS=Homo sapiens GN=IGKV4-1 PE=1 SV=1	P06312	3	-1.24127	-0.14401	-2.11404	-0.862496	0.232661	-1.73216	-1.35476	-0.258425	-2.22432	0.629473	0.599318	-0.0247367	0.266637	0.23634	-0.388355	0.288063	0.257011	-0.365871	0.349235	0.300448	0.467932	0.22095	0.172994	0.341903	0.416962	0.367732	0.537424	0.167358	0.323082	1.04404	0.0071955	0.16221	0.883621	-0.115597	0.0384362	0.760434	-0.751465	-0.768568	-0.0892673	-0.231075	-0.246395	0.432959	-0.158429	-0.174621	0.504875	-0.349365	-0.0662614
Immunoglobulin lambda variable 1-47 OS=Homo sapiens GN=IGLV1-47 PE=1 SV=2	P01700	1	0.192825	-0.444184	0.471968	0.255803	-0.382702	0.534062	-0.0969617	-0.734563	0.182692	0.713696	0.452068	0.107018	0.374066	0.112367	-0.231075	-0.093879	-0.354759	-0.698998	0.093879	0.168123	0.53952	0.117161	0.190997	0.562772	-0.257011	-0.182692	0.189351	-1.04692	-0.166503	-0.444184	-0.706041	0.173767	-0.104697	-0.717857	0.16221	-0.117161	-0.236164	-0.473931	-0.00288828	-0.158429	-0.395929	0.0745054	0.428678	0.190299	0.662661	-0.157044	-0.282143
Immunoglobulin lambda variable 1-51 OS=Homo sapiens GN=IGLV1-51 PE=1 SV=2	P01701	4	-0.0454314	1.0635	-0.0877334	0.321928	1.43082	0.279768	-1.25154	-0.142417	-1.29336	1.32539	0.828632	0.302173	0.710173	0.212881	-0.312939	0.365133	-0.131313	-0.657445	0.639355	-0.879706	-0.0662614	0.456009	-1.06281	-0.249749	0.680382	-0.83754	-0.0243197	0.457332	0.385155	0.0129262	-0.341903	-0.413115	-0.785875	-0.407364	-0.477944	-0.852042	0.467801	1.28333	0.77484	0.35727	1.17313	0.664483	0.621993	1.43776	0.929033	-0.186501	-0.759582
Immunoglobulin lambda variable 2-11 OS=Homo sapiens GN=IGLV2-11 PE=1 SV=2	P01706	2	2.2397	0.916859	1.58256	1.78115	0.458382	1.12367	1.83066	0.506907	1.17313	0.660837	-0.682696	-1.26188	0.605968	-0.736966	-1.31473	1.32826	-0.0144996	-0.592919	0.137648	0.394032	1.08927	0.382702	0.639355	1.33279	-0.248535	0.00723157	0.701342	0.155749	-0.415037	-0.72738	-0.107803	-0.678072	-0.99137	-0.336428	-0.907793	-1.22095	1.5145	1.614	1.61495	0.22404	0.323082	0.324235	0.154454	0.253384	0.254594	-1.66767	-1.74717
Immunoglobulin lambda variable 3-19 OS=Homo sapiens GN=IGLV3-19 PE=1 SV=2	P01714	3	0.463622	0.557778	0.614474	0.690641	0.784923	0.841571	-0.42082	-0.327348	-0.268817	0.561693	-0.148801	-0.488026	0.68437	-0.027675	-0.365871	0.58111	-0.129734	-0.469929	0.0954196	0.00288828	0.365871	-0.147958	-0.240009	0.121863	0.0908029	-0.00144197	0.362158	-0.951764	0.454176	-0.965784	-0.888969	0.517024	-0.902389	-0.590745	0.814755	-0.606035	0.0524159	0.830255	0.862352	-0.469929	0.306846	0.339137	-0.0923402	0.68437	0.716332	-0.238787	-0.409255
Immunoglobulin lambda variable 3-21 OS=Homo sapiens GN=IGLV3-21 PE=1 SV=2	P80748	1	0.541019	0.620117	1.97636	0.905351	0.984042	2.34085	0.77989	0.859174	2.21537	0.43189	0.538041	0.788268	0.0949116	0.201634	0.452068	0.109695	0.21661	0.466758	-0.396159	-0.123004	0.72261	-0.757023	-0.483364	0.362158	-0.672652	-0.399445	0.446148	-0.172994	-0.077041	-0.341903	-0.0969617	0	-0.265345	0.189034	0.285698	0.0214797	1.41414	1.0895	2.05589	1.67852	1.35445	2.3202	1.67536	1.35106	2.3173	0.00433459	0.0203404
Immunoglobulin lambda-like polypeptide 5 OS=Homo sapiens GN=IGLL5 PE=1 SV=1	B9A064	6	-0.0247367	0.297485	0.963474	0.501821	0.824564	1.49006	-0.163268	0.159629	0.825379	0.961253	0.0690147	0.318461	0.699552	-0.192645	0.0565835	1.19912	0.306846	0.556797	-0.077243	0.0831412	0.0724828	-0.303342	-0.141433	-0.153157	-0.604071	-0.442545	-0.453122	-0.0174171	0.776525	0.116365	-0.696658	0.0962619	-0.564905	-0.766112	0.0285692	-0.632629	0.437228	0.922198	1.09694	-0.409278	0.0745054	0.249749	0.253384	0.738984	0.913799	-0.331132	-0.27262
Insulin-like growth factor II OS=Homo sapiens GN=IGF2 PE=1 SV=1	P01344	1	0.192825	-0.351074	0.846393	0.214125	-0.32916	0.867896	0.192825	-0.351074	0.846393	-0.0877334	-0.121863	-0.232769	-0.0247367	-0.0588937	-0.169745	-0.0499049	-0.0831412	-0.194295	-0.275007	0.261881	0.430509	-0.583038	-0.045443	0.123434	-0.253384	0.28279	0.452057	0.00288251	-1.28279	-1.68966	0.560715	-0.72261	-1.13289	0.377401	-0.905088	-1.31473	0.763836	0.84559	0.930548	-0.311148	-0.229382	-0.14401	-0.182786	-0.100051	-0.0159576	-0.201634	-0.614474
Insulin-like growth factor-binding protein complex acid labile subunit OS=Homo sapiens GN=IGFALS PE=1 SV=1	P35858	17	-0.630394	-0.103147	-0.450084	-0.701342	-0.174621	-0.522841	-0.818579	-0.291592	-0.637109	0.629473	-0.724993	-0.358454	0.595504	-0.75877	-0.392137	0.0100637	-1.34373	-0.979942	-0.299831	-0.195348	-0.71721	-0.340277	-0.23634	-0.757877	-0.0299829	0.0740006	-0.447844	0.866315	-0.261881	0.155749	0.944858	-0.184425	0.233888	0.823749	-0.305788	0.1137	0.0676387	0.436162	0.222805	-0.634867	-0.26708	-0.479955	-0.655172	-0.286304	-0.500218	-0.175045	0
Inter-alpha-trypsin inhibitor heavy chain H1 OS=Homo sapiens GN=ITIH1 PE=1 SV=3	P19827	28	0.0257376	-0.077041	0.221568	-0.217591	-0.320126	-0.0203404	0.0551957	-0.046921	0.250962	-0.0247367	-0.332789	-0.181149	0.207893	-0.100051	0.051024	0.0551957	-0.253257	-0.101598	-0.186501	-0.27739	-0.393965	-0.391768	-0.482332	-0.599318	-0.232661	-0.324235	-0.440421	0.49057	0.0129262	0.00575927	0.0731347	-0.403542	-0.411195	0.200379	-0.275786	-0.28279	-0.265345	-0.586406	-0.552156	0.158337	-0.163268	-0.128156	-0.0350469	-0.356606	-0.321928	-0.339137	-0.253384
Inter-alpha-trypsin inhibitor heavy chain H2 OS=Homo sapiens GN=ITIH2 PE=1 SV=2	P19823	40	-0.204233	-0.268817	-0.302226	-0.392137	-0.456009	-0.490051	-0.270556	-0.332789	-0.367732	0.364012	-0.327348	0.0313952	0.455229	-0.236164	0.123004	-0.0424568	-0.734563	-0.375197	-0.205393	-0.0468403	-0.536053	-0.442545	-0.284514	-0.773152	-0.167358	-0.00863031	-0.49774	0.380729	0.105678	0.115033	0.0813396	-0.194295	-0.184425	0.230203	-0.0439433	-0.0350469	-0.132894	-0.558517	-0.481969	0.180148	-0.244685	-0.168123	-0.258425	-0.682696	-0.606035	-0.293959	0.0634092
Inter-alpha-trypsin inhibitor heavy chain H3 OS=Homo sapiens GN=ITIH3 PE=1 SV=2	Q06033	10	0.481299	-0.00723157	0.313826	0.512985	0.0243197	0.345964	0.570463	0.0827026	0.403813	0.909965	0.263034	0.311503	0.495695	-0.152003	-0.103147	0.6107	-0.0365259	0.0129262	0.490051	0.415037	0.951764	0.584241	0.510457	1.04692	0.0174171	-0.0565835	0.479955	-0.588574	-0.0724828	-0.0335695	-0.231075	0.284514	0.324235	-0.320126	0.195348	0.235114	0.836732	0.467801	1.42546	-0.362158	-0.732165	0.225275	0.818032	0.448901	1.40654	0.186065	0.12658
Kallistatin OS=Homo sapiens GN=SERPINA4 PE=1 SV=3	P29622	5	-1.55639	-0.717857	-1.47393	-1.66658	-0.823677	-1.58208	-1.6529	-0.816037	-1.57347	-0.0785637	-0.643856	-0.309359	0.573375	0.00863031	0.343692	-0.430509	-0.994241	-0.659723	-0.612588	-0.195348	-0.941106	-0.639695	-0.222805	-0.967906	-0.252173	0.164884	-0.580145	0.318461	0.339137	0.558757	0.336855	0.35727	0.57628	0.228973	0.249749	0.468844	-1.76121	-1.94898	-2.14561	-0.336428	-0.526992	-0.72261	-0.358454	-0.547932	-0.744197	-0.189034	0.204233
Keratin, type I cytoskeletal 10 OS=Homo sapiens GN=KRT10 PE=1 SV=6	P13645	10	0.324235	0.0648829	2.0861	0.295135	0.0356239	2.05762	-0.852042	-1.11092	0.909197	0.619178	0.642471	1.55778	0.342555	0.365133	1.28036	0.939603	0.962734	1.87774	1.17788	0.121863	-0.839153	1.54372	0.486004	-0.475085	1.71786	0.657445	-0.302173	0.485427	0.659925	0.768078	1.47664	1.65168	1.75958	0.292782	0.467801	0.57628	0.356144	-1.31833	-1.61706	-0.137648	-1.81097	-2.11404	0.9568	-0.720232	-1.01742	-0.827819	-1.30568
Keratin, type I cytoskeletal 9 OS=Homo sapiens GN=KRT9 PE=1 SV=3	P35527	5	-0.798366	-0.456009	2.18142	-0.320126	0.0200577	2.65833	-1.88897	-1.54793	1.09085	-0.788365	-0.00868224	0.991318	0.0922074	0.871844	1.87224	0.691534	1.47093	2.47145	0.778432	-0.555816	-1.10367	1.1047	-0.227741	-0.775683	1.91594	0.586406	0.0380063	1.47508	0.385155	-1.32916	2.17441	1.08474	-0.630394	2.24793	1.15834	-0.556393	3.02396	1.8508	4.04028	-0.84944	-2.02327	0.166073	-0.168123	-1.34008	0.848798	-1.42169	-2.42008
Keratin, type II cytoskeletal 1 OS=Homo sapiens GN=KRT1 PE=1 SV=6	P04264	13	-0.488026	-0.0101344	1.01792	-0.109359	0.369606	1.3978	-1.70369	-1.22769	-0.199255	-0.242977	0.189034	1.08202	0.15056	0.584	1.47664	0.653519	1.08678	1.97929	0.873027	-0.302173	-0.818851	1.30401	0.128156	-0.387363	1.59946	0.422752	-0.0949116	1.70443	0.555816	-0.378944	2.30626	1.15769	0.222805	1.58015	0.43189	-0.504305	0.471968	-0.0394883	0.595504	-0.891643	-1.40354	-0.768568	0.465713	-0.046921	0.588805	-0.878137	-1.7264
Kininogen-1 OS=Homo sapiens GN=KNG1 PE=1 SV=2	P01042	35	0.524064	0.132248	-0.588574	0.404903	0.0129262	-0.708396	0.364012	-0.027675	-0.749038	-0.275786	-0.205896	-0.751465	0.27858	0.349365	-0.195946	0.0440443	0.115033	-0.430509	0.1976	0.0424568	-0.62854	-0.0186342	-0.172488	-0.843984	0.293359	0.139236	-0.532068	-0.200913	0.0342157	-0.0174171	-0.0923402	0.14274	0.0908534	-0.0831412	0.151859	0.100305	-0.153607	-0.110916	-0.0800879	0.0229004	0.0662614	0.0962619	-0.253257	-0.209228	-0.179515	0.516636	0.56918
Leucine-rich alpha-2-glycoprotein OS=Homo sapiens GN=LRG1 PE=1 SV=2	P02750	15	1.37907	0.853597	1.47145	1.06419	0.539035	1.1564	1.48543	0.960512	1.57821	0.423309	0.386259	-0.190997	0.0538064	0.0172093	-0.558517	0.561693	0.526069	-0.0513992	0.96016	1.04692	1.46196	1.02034	1.1078	1.52284	0.547932	0.634867	1.05289	0.22404	0.370722	0.706641	0.687061	0.832688	1.16928	-0.249822	-0.103147	0.232661	1.10501	1.34369	1.24914	0.970117	1.20914	1.11437	1.16864	1.40762	1.31325	1.04692	0.720232
L-selectin OS=Homo sapiens GN=SELL PE=1 SV=2	P14151	3	-0.33825	-0.179515	-0.403542	-0.168123	-0.0101344	-0.232769	0.16221	0.320773	0.0976108	-0.251539	0.385155	0.352759	-0.575615	0.0607392	0.0285692	-0.200913	0.436162	0.403813	-0.0962619	0.360305	0.0513992	-0.15056	0.305788	-0.00432161	-0.273814	0.182786	-0.126973	-0.0831412	-0.153607	-0.0262051	-0.200913	-0.272297	-0.14401	0.0214797	-0.0499049	0.077243	-0.190997	-0.788365	-0.263612	0.680774	0.0840643	0.608809	0.243669	-0.352916	0.171207	-0.197865	0.0679388
Lumican OS=Homo sapiens GN=LUM PE=1 SV=2	P51884	10	-1.05289	-0.354759	-0.488026	-0.937878	-0.24127	-0.375197	-1.05289	-0.356606	-0.490051	0.49774	0.317304	-0.222633	0.0172093	-0.164884	-0.703689	-0.258425	-0.440263	-0.979942	-5.51052	-4.21109	0.62371	-5.36929	-4.06987	0.76366	-6.64386	-5.41221	-0.578214	-0.147202	0.1137	1.22527	0.0881416	0.349365	1.461	0.191563	0.452068	1.56413	-0.875672	-0.463947	-0.643856	-0.321928	0.0908534	-0.0908029	-0.974262	-0.560643	-0.741783	-0.494672	-0.353888
Lysozyme C OS=Homo sapiens GN=LYZ PE=1 SV=1	P61626	3	0.947853	0.302173	0.349365	0.794104	0.147958	0.195348	0.572405	-0.0724828	-0.0262051	0.0426443	0.24123	0.409255	-0.190997	0.00575927	0.173767	0.23634	0.434028	0.601221	0.364013	0.778432	1.00578	0.771027	1.18771	1.4112	0.720232	1.13289	1.35845	-0.00433459	0.640621	-0.302226	-1.01742	-0.37146	-1.31473	-0.168123	0.478195	-0.465938	1.05936	1.30626	1.22033	0.327687	0.574344	0.488515	0.724214	0.970854	0.885184	0.841663	0.403542
Mucin-5B OS=Homo sapiens GN=MUC5B PE=1 SV=3	Q9HC84	1	0.899176	0.827006	-4.26534	0.920674	0.847997	-4.23786	1.25882	1.1865	-3.8997	1.70266	-0.603841	2.30918	-0.526992	-2.8365	0.0799754	-0.724993	-3.03505	-0.118727	2.26534	-0.199123	2.63487	0.0394883	-2.426	0.409278	-1.66857	-4.13406	-1.29866	-0.177882	0.276199	-1.27579	0.0229004	0.477159	-1.074	-0.706041	-0.251539	-1.80088	0.463622	2.15023	1.30159	-1.04692	0.641546	-0.207561	-1.39214	0.295135	-0.552156	-1.61683	-2.05693
N-acetylmuramoyl-L-alanine amidase OS=Homo sapiens GN=PGLYRP2 PE=1 SV=1	Q96PD5	10	-0.666576	-0.878321	-0.415037	-0.680382	-0.891643	-0.430509	-0.567041	-0.778432	-0.316528	0.671746	0.14274	0.695994	-0.0439433	-0.573467	-0.018878	-0.45799	-0.988504	-0.434403	-0.698663	-0.54498	-0.392867	-0.705757	-0.552869	-0.400538	-0.510962	-0.35727	-0.206643	0.077243	-0.72738	-1.04394	0.27023	-0.533242	-0.84944	0.305679	-0.498179	-0.816037	0.100305	0.267835	0.0342157	-0.334607	-0.166503	-0.39973	-0.9771	-0.810966	-1.04394	-0.817214	-0.794104
Neutrophil defensin 1 OS=Homo sapiens GN=DEFA1 PE=1 SV=1	P59665	3	1.15381	0.0989585	1.31499	0.90381	-0.152003	1.06488	0.970117	-0.0846703	1.13159	0.744161	-0.0800879	0.482332	1.25761	0.434028	0.996389	0.852798	0.0285692	0.591679	0.110916	0.369595	1.2723	0.50226	0.761213	1.662	0.83908	1.09851	2	1.18587	0.951588	-0.823677	0.62293	0.389567	-1.38458	-0.0232698	-0.2567	-2.03505	0.71721	1.29983	2.17057	-0.637109	-0.0543923	0.816395	0.0524159	0.635058	1.50538	0.85726	0.514573
Phosphatidylinositol-glycan-specific phospholipase D OS=Homo sapiens GN=GPLD1 PE=1 SV=3	P80108	6	-0.224317	-0.432455	-0.929611	-0.403542	-0.612637	-1.1078	-0.304006	-0.512514	-1.00868	0.651683	0.378512	0.558757	0.590722	0.316146	0.496718	-0.0603973	-0.334607	-0.153607	-0.543991	-0.444667	-0.608809	-0.617298	-0.518031	-0.681674	-0.180148	-0.0813396	-0.244887	0.178874	0.629473	0.914565	-0.0816138	0.368489	0.652601	-0.428566	0.0214797	0.305679	-0.469929	-0.291592	-0.300448	-0.673463	-0.496142	-0.506353	-0.724993	-0.547932	-0.556393	-0.286881	0.0831412
Pigment epithelium-derived factor OS=Homo sapiens GN=SERPINF1 PE=1 SV=4	P36955	14	-0.518701	-0.915936	-0.584241	-0.166503	-0.567041	-0.232769	-0.21927	-0.619271	-0.284546	0.414677	0.0172093	-0.438307	0.729444	0.332278	-0.123434	-0.401635	-0.798366	-1.25498	-0.347099	0.0709665	-0.126973	-0.267835	0.150401	-0.0468403	-0.249749	0.168123	-0.0299829	-0.0679388	0.303342	-0.0291463	0.163499	0.533065	0.200379	0.205393	0.575312	0.24245	-0.467932	-0.662004	-1.04097	0.298658	0.104337	-0.274041	-0.046921	-0.24127	-0.619271	-0.22404	-0.121679
Plasma kallikrein	P03952	29	0.163499	-0.194295	0.015783	-0.248108	-0.606035	-0.395929	-0.222633	-0.579922	-0.369595	0.0271541	-0.288065	-0.2567	0.519039	0.202888	0.233888	-0.0218044	-0.33825	-0.307573	-0.0172093	0.181149	-0.202888	-0.518031	-0.320773	-0.703101	-0.444667	-0.24732	-0.629473	0.215368	-0.268817	-0.2567	0.00863031	-0.475936	-0.463947	0.328836	-0.155213	-0.14401	-0.332789	-0.253257	-0.101598	-0.0954196	-0.0174171	0.136191	-0.325539	-0.246395	-0.0923402	0.117161	0.0513992
Plasminogen OS=Homo sapiens GN=PLG PE=1 SV=2	P00747	65	0.645241	0.172488	-0.347399	0.447844	-0.0247367	-0.545824	0.583038	0.111031	-0.411195	-0.388355	-0.438307	-0.215915	0.221568	0.172488	0.393965	-0.174621	-0.224317	-0.00288828	0.0159576	-0.146655	-0.264236	0.176251	0.0144996	-0.104337	0.0619024	-0.100305	-0.219091	-0.147202	-0.0800879	-0.163268	-0.103147	-0.0350469	-0.118727	-0.131313	-0.0634092	-0.147202	0.207893	-0.086201	0.27858	0.197865	-0.0954196	0.267835	0.353888	0.0607392	0.424385	0.531156	0.575615
Platelet basic protein OS=Homo sapiens GN=PPBP PE=1 SV=3	P02775	9	0.819668	0.0935602	1.76638	0.536053	-0.189351	1.48336	0.9568	0.231432	1.90381	-0.703689	0.545968	-0.107803	-0.289827	0.959028	0.305679	0.0257376	1.27441	0.621056	0.486004	0.828793	0.571322	0.518701	0.859876	0.603841	-0.326537	0.0159576	-0.24123	0.465713	-0.204233	-0.831358	0.246104	-0.424688	-1.0499	0.0676387	-0.60165	-1.22769	1.65352	1.69064	1.89569	0.185232	0.222805	0.427606	0.186501	0.22404	0.428678	0.325539	0.205896
Platelet factor 4 OS=Homo sapiens GN=PF4 PE=1 SV=2	P02776	4	0.500802	-0.117161	0.0786098	0.147958	-0.469929	-0.274041	0.533065	-0.0846703	0.111031	-0.508403	0.182692	-0.448115	-0.407364	0.283329	-0.347399	-0.158429	0.532068	-0.0985055	0.260152	0.184425	0.0709665	0.392137	0.316528	0.202572	-0.518031	-0.593593	-0.707525	0.182692	-0.365871	-0.72977	-0.0499049	-0.597278	-0.962969	-0.0709665	-0.619271	-0.982791	1.15316	0.791606	0.892974	0.343692	-0.018878	0.0827026	0.159629	-0.202572	-0.101598	0.227692	0.573467
Pregnancy zone protein OS=Homo sapiens GN=PZP PE=1 SV=4	P20742	10	1.76723	0.27262	0.847195	0.0356239	-1.45799	-0.8863	1.91609	0.421156	0.996389	-1.17788	-1.53952	-2.03505	-0.454032	-0.816037	-1.31115	-1.03209	-1.39593	-1.88897	-0.558757	0.675765	0.210897	-1.23511	0.00144342	-0.464668	-0.701327	0.535332	0.0694519	0.158337	-0.409278	-1.00289	-0.192645	-0.75877	-1.35107	0.00144197	-0.564905	-1.15843	0.00863031	-1.89432	-2.47393	1.98732	0.0827026	-0.496142	0.151859	-1.75147	-2.33643	0.510457	0.304006
Properdin OS=Homo sapiens GN=CFP PE=1 SV=2	P27918	5	0.444667	-0.365871	-0.013043	0.305679	-0.504305	-0.152003	0.543001	-0.26708	0.0854247	0.375178	0.457332	0.492622	0.111031	0.194087	0.230203	0.105678	0.189034	0.225275	-0.109695	0.382702	0.239566	-0.667211	-0.175045	-0.319618	-0.757877	-0.265437	-0.409255	0.639695	-0.932361	-1.30401	-0.00578235	-1.57777	-1.94898	0.580145	-0.99137	-1.36587	1.50894	1.04404	1.7685	-0.277534	-0.741783	-0.0174171	-0.634867	-1.09851	-0.375197	-0.0854247	-0.409255
Protein AMBP OS=Homo sapiens GN=AMBP PE=1 SV=1	P02760	22	-0.125006	-0.409278	-0.84944	-0.210897	-0.496142	-0.935117	-0.0335695	-0.318326	-0.75877	0.0172093	-0.293359	-0.190997	0.301002	-0.0101344	0.0935602	0.250962	-0.0603973	0.0426443	-0.0935602	-0.0690147	0.027675	-0.321928	-0.297485	-0.201634	-0.282143	-0.258217	-0.16221	0.21661	-0.137648	-0.229382	-0.0619024	-0.415037	-0.506353	-0.150401	-0.504305	-0.595097	-0.265345	-0.263612	-0.375197	0.138814	0.140124	0.0285692	-0.0985055	-0.0954196	-0.207561	-0.119024	-0.0313952
Protein APOC4-APOC2 OS=Homo sapiens GN=APOC4-APOC2 PE=1 SV=1	K7ER74	7	-1.0619	-1.12973	-0.498179	-1.93236	-2.00578	-1.36959	-1.32554	-1.39214	-0.761213	0.842375	-0.494109	-0.0831412	1.90728	0.570463	0.982583	0.921436	-0.415037	-0.00288828	-0.077243	-0.534062	-0.860764	-0.563646	-1.02077	-1.3471	-0.219091	-0.676267	-1.00288	1.52457	0.166073	-1.05589	1.09559	-0.261881	-1.48197	0.992768	-0.364013	-1.58641	0.186501	0.818851	-0.592919	-0.500218	0.130931	-1.27928	-1.30757	-0.673463	-2.08314	-0.871844	-0.77989
Protein IGHV3-72 OS=Homo sapiens GN=IGHV3-72 PE=1 SV=1	A0A087WW89	2	0.0854247	-0.0619024	1.0895	0.604071	0.45628	1.60739	0.0271541	-0.120294	1.03069	0.345964	-0.279284	-0.107803	0.435095	-0.190997	-0.018878	0.109695	-0.514573	-0.343732	-0.190299	0.194295	0.172994	0.011588	0.395929	0.375197	-0.445727	-0.0607392	-0.0827026	-0.309359	-0.373327	0.123004	-0.0484122	-0.114035	0.381837	-0.150401	-0.215915	0.280956	0.015783	-0.161653	0.518031	0.0356239	-0.142417	0.538041	0.0200577	-0.158429	0.52306	-0.264236	-0.185232
Protein IGHV3OR16-12 (Fragment) OS=Homo sapiens GN=IGHV3OR16-12 PE=1 SV=1	A0A075B7B8	2	-0.778432	-0.0335695	-1.49818	-0.698998	0.0468403	-1.41504	-1.58641	-0.841663	-2.30045	1.66357	0.718964	0.0786098	1.01436	0.0690147	-0.571322	0.770618	-0.174621	-0.816037	-0.151859	0.272297	-0.221568	0.123434	0.547932	0.0543923	-0.0370307	0.386468	-0.107018	-0.0800879	0.956057	1.68482	-0.212568	0.824564	1.55336	-0.120294	0.916859	1.6457	-0.756331	-0.888969	-0.514573	0.409255	0.27739	0.650765	0.271426	0.138814	0.512985	-0.944858	-1.16607
Protein IGHV6-1 (Fragment) OS=Homo sapiens GN=IGHV6-1 PE=1 SV=1	A0A0B4J1U7	3	-0.655172	0.689746	-0.21424	0.0172093	1.36177	0.457332	-1.23447	0.109695	-0.795859	0.0129262	0.454176	-0.42082	0.221568	0.662661	-0.210897	-0.354759	0.0867838	-0.788365	0.171368	-0.280956	-0.511974	1.57347	1.12343	0.888969	0.58208	0.129734	-0.10165	0.735522	1.09963	1.05658	0.46048	0.823749	0.78157	0.0538064	0.41792	0.375178	-0.142417	-0.309359	0.015783	-0.0499049	-0.217591	0.107018	0.305679	0.137504	0.463622	-0.0922074	0.00288828
Protein IGKV3D-11 (Fragment) OS=Homo sapiens GN=IGKV3D-11 PE=4 SV=6	A0A0A0MRZ8	2	0.230203	-0.15682	-0.304006	0.412511	0.0257376	-0.121863	0.197865	-0.189351	-0.336428	0.43082	-0.0649175	0.0922074	0.136191	-0.360305	-0.202572	0.488515	-0.00723157	0.15056	-0.273814	0.121863	-0.0482362	0.0846703	0.479955	0.309359	-0.105678	0.289827	0.120294	-0.152003	-0.00868224	-0.275786	-0.347399	-0.202572	-0.469929	-0.0306192	0.115033	-0.153607	0.339137	0.427606	0.8024	-0.311148	-0.222633	0.151859	-0.152003	-0.0634092	0.311503	0.0664274	-0.491597
Protein IGLV4-69 (Fragment) OS=Homo sapiens GN=IGLV4-69 PE=1 SV=1	A0A087WSY6	2	0.878921	0.54498	0.823749	0.639695	0.306846	0.584963	0.121679	-0.212568	0.0662614	1.18967	0.715454	0.164786	0.444667	-0.0291463	-0.579922	0.137504	-0.336428	-0.8863	-0.149259	-0.818032	-0.945608	0.0159576	-0.652601	-0.78073	-0.355016	-1.02432	-1.15186	0.0867838	-0.0232698	0.41684	-0.592919	-0.703689	-0.263612	0.0745054	-0.0365259	0.403813	-0.0831412	0.88049	0.345964	-0.50226	0.462576	-0.0724828	-0.101598	0.862352	0.327687	-0.347099	0.477944
Protein IGLV8-61 (Fragment) OS=Homo sapiens GN=IGLV8-61 PE=1 SV=7	A0A075B6I0	3	0.892974	0.144046	0.303342	0.871055	0.123004	0.280956	0.0908534	-0.657445	-0.498179	1.37907	0.635987	0.125651	1.24306	0.499782	-0.0101344	1.1447	0.40163	-0.109359	0.531156	-0.336855	-0.412511	1.03209	0.164884	0.0892673	0.655172	-0.212881	-0.290424	0.273814	0.0384362	0.149259	0.136191	-0.100051	0.0114956	0	-0.236164	-0.125006	0.92372	1.15316	1.03492	-0.550043	-0.320126	-0.438307	-0.450084	-0.22095	-0.33825	-0.275007	0.821126
Protein SAA2-SAA4 OS=Homo sapiens GN=SAA2-SAA4 PE=4 SV=1	A0A096LPE2	9	0.317304	0.68437	4.78529	-0.0619024	0.305679	4.40654	-0.106249	0.260628	4.36184	1.97966	0.353888	0.207893	1.94298	0.317304	0.171207	1.94298	0.317304	0.171207	1.84166	0.401635	2.04692	1.61706	0.181149	1.82623	1.80088	0.364013	2.00578	-0.131313	0.343692	-0.619271	1.26724	1.74244	0.778209	1.07519	1.54992	0.585924	1.59311	1.92372	2.91265	1.63691	1.96717	2.95606	1.38073	1.71105	2.7	-0.149259	0.190997
Proteoglycan 4 OS=Homo sapiens GN=PRG4 PE=1 SV=2	A0A0U1RR20	4	-0.00288828	0.340277	0.522056	-0.666576	-0.323733	-0.142417	-0.327348	0.015783	0.197865	1.33514	0.983313	0.530071	1.25157	0.899176	0.446786	0.0579701	-0.293359	-0.746616	0.260152	-0.206643	-0.681674	-0.0565835	-0.524064	-0.998557	0.236164	-0.231432	-0.706641	-0.0320936	-0.481969	-0.62371	0.0200577	-0.428566	-0.571322	0.266637	-0.184425	-0.325539	-0.093879	-0.0247367	0.569491	0.266637	0.336855	0.931305	-0.522841	-0.452057	0.141433	0.422752	0.454032
Prothrombin OS=Homo sapiens GN=F2 PE=1 SV=2	P00734	41	0.153157	-0.0144996	1.1865	0.0257376	-0.140826	1.06005	-0.0174171	-0.184425	1.0165	-0.179515	0.192825	0.126973	0.0440443	0.41684	0.350497	-0.0969617	0.276199	0.209141	0.244685	0.212568	0.204233	0.086201	0.0528949	0.0439433	0.0218044	-0.0114956	-0.0200577	-0.0877334	-0.732165	-0.382702	0.0342157	-0.608232	-0.260152	0.217851	-0.424688	-0.07552	0.0579701	-0.117161	-0.114035	0.209141	0.0342157	0.0370307	0.847997	0.672652	0.675364	0.00723157	-0.0129262
Retinol-binding protein 4 OS=Homo sapiens GN=RBP4 PE=1 SV=3	P02753	11	-0.334607	-0.454032	-0.152003	-0.790859	-0.907793	-0.608232	-0.479955	-0.597278	-0.296899	0.226509	-0.320126	-0.330973	0.604071	0.0565835	0.0468403	0.332278	-0.215915	-0.226004	-0.762987	-0.171207	-1.20727	-0.427606	0.163268	-0.871844	-0.71721	-0.125651	-1.16221	0.432959	-0.0350469	-0.520769	0.209141	-0.258425	-0.744197	0.181421	-0.286304	-0.771027	-0.288065	-0.477944	-0.378944	-0.129734	-0.318326	-0.21927	-0.345564	-0.537424	-0.436354	-0.257011	-0.219091
Selenoprotein P OS=Homo sapiens GN=SEPP1 PE=1 SV=3	P49908	3	-0.200913	-0.291592	-0.0499049	-0.200913	-0.291592	-0.0499049	-0.332789	-0.422752	-0.181149	-0.16004	-0.0439433	-0.1976	-0.263612	-0.147202	-0.302226	-0.50226	-0.384584	-0.53952	-0.359521	-0.207893	-0.340277	0.134477	0.284546	0.153607	-0.221568	-0.0703893	-0.202888	-0.0144996	-1.35476	-0.943416	0.436162	-0.905088	-0.492079	-0.469929	-1.81097	-1.39973	0.513996	0.49057	0.366252	-0.265345	-0.288065	-0.413115	-0.413115	-0.438307	-0.562772	-0.231432	-0.210389
Serotransferrin OS=Homo sapiens GN=TF PE=1 SV=3	P02787	99	0.40163	-0.215915	0.00575927	0.311503	-0.305788	-0.0831412	0.458382	-0.158429	0.0635029	-0.33825	-0.512514	-0.514573	0.202888	0.0285692	0.0271541	-0.195946	-0.369595	-0.37146	-0.339137	-0.467801	-0.291604	-0.563646	-0.692427	-0.516015	-0.486457	-0.616358	-0.439357	0.192825	-0.2567	-0.244685	0.190299	-0.258425	-0.244685	0.248535	-0.200913	-0.187707	-0.492079	-0.362158	-0.318326	-0.45799	-0.325539	-0.28279	-0.698998	-0.567041	-0.522841	0.0439433	0.0528949
Serum amyloid P-component OS=Homo sapiens GN=APCS PE=1 SV=2	P02743	7	-0.161653	0.848798	0.511974	-0.897006	0.115033	-0.222633	-0.463947	0.545968	0.209141	1.50182	1.78618	1.15186	0.645241	0.929791	0.295135	0.773996	1.05866	0.424385	1.04394	0.330973	0.0694519	1	0.286304	0.0262051	1.02621	0.314733	0.0543923	0.534062	-0.428566	3.41967	0.830255	-0.132894	3.71589	0.696884	-0.26708	3.58244	0.411426	-1.50226	-0.805913	2.01042	0.0962619	0.794104	1.91839	0.00432161	0.701327	0.260152	0.248108
Serum paraoxonase/arylesterase 1 OS=Homo sapiens GN=PON1 PE=1 SV=3	P27169	12	-0.940645	-0.382702	-1.59946	-1.22769	-0.671164	-1.88897	-1.21424	-0.657445	-1.87303	-0.261881	-0.948976	-0.579922	0.595504	-0.0923402	0.276199	-0.45799	-1.14561	-0.77596	-1.26664	-0.868687	-1.15056	-0.659011	-0.260628	-0.543001	-0.67717	-0.27858	-0.560715	0.392867	0.482332	0.963474	0.283329	0.372952	0.853597	0.177599	0.266637	0.747602	-0.72261	-1.0145	-1.074	-0.0484122	-0.340075	-0.39973	-0.12658	-0.416962	-0.477944	-0.130931	0.217591
Sex hormone-binding globulin OS=Homo sapiens GN=SHBG PE=1 SV=2	I3L145	7	1.32941	-0.438307	0.0607392	1.28806	-0.477944	0.0200577	1.38239	-0.384584	0.1137	-2.23786	-2.05289	-2.75633	-0.0350469	0.146655	-0.558517	0.0328061	0.214125	-0.492079	-0.123004	0.0394883	0.316528	-0.669027	-0.505891	-0.230203	-0.605968	-0.443607	-0.167358	1.09085	-0.0424568	-0.253257	1.16607	0.0313952	-0.177882	0.301002	-0.831358	-1.04394	-0.249822	0.107018	-0.26708	0.233888	0.589763	0.21661	-0.0365259	0.319618	-0.0528949	0.902389	1.56918
SPARC OS=Homo sapiens GN=SPARC PE=1 SV=1	P09486	2	0.658097	0.250962	0.237564	0.265437	-0.140826	-0.153607	0.756169	0.348232	0.335712	-0.469929	0.695994	0.536053	-0.448115	0.71721	0.557778	-0.307573	0.857583	0.697774	0.558517	0.452057	0.575615	0.610433	0.504305	0.625934	-0.27858	-0.385155	-0.263034	0.833497	-0.237864	-0.205896	0.349365	-0.720232	-0.68966	0.0881416	-0.982791	-0.951764	0.992768	0.713696	1.03351	0.686164	0.407081	0.726831	0.517024	0.237564	0.557778	-0.0813396	-0.290424
Tetranectin OS=Homo sapiens GN=CLEC3B PE=1 SV=3	P05452	6	-0.461959	-0.411195	0.0313952	-0.592919	-0.54372	-0.100051	-0.558517	-0.508403	-0.0649175	0.231432	0.565597	-0.751465	-0.347399	-0.013043	-1.33279	-0.643856	-0.311148	-1.62593	-0.323082	-0.166073	-0.620117	-0.43082	-0.273814	-0.727703	-0.302173	-0.145351	-0.598365	-0.520769	-0.526992	-0.567041	-0.516636	-0.522841	-0.562772	-0.349235	-0.354759	-0.395929	-0.229382	0.0243197	0.293959	-0.708396	-0.454032	-0.186065	-0.932361	-0.678072	-0.409278	-0.611645	-0.602172
Thrombospondin-1 OS=Homo sapiens GN=THBS1 PE=1 SV=2	P07996	22	-0.367732	0.104337	0.534062	-1.0499	-0.575615	-0.145605	-0.397828	0.0758749	0.505891	-0.588574	-0.0908029	-0.22095	0.100305	0.598365	0.468844	-0.698998	-0.200913	-0.330973	-0.167358	-0.260628	-0.185232	-0.157044	-0.249749	-0.175045	-0.232661	-0.326537	-0.250962	0.669934	0.243669	-0.172994	0.311503	-0.115597	-0.533242	0.280956	-0.145605	-0.562772	0.221568	0.144046	1.00576	-0.316528	-0.394032	0.466758	-0.340075	-0.41889	0.443607	-0.871055	-0.886745
Thyroxine-binding globulin OS=Homo sapiens GN=SERPINA7 PE=1 SV=2	P05543	5	0.306846	-0.07552	-1.67577	0.351628	-0.0306192	-1.63039	0.69332	0.311503	-1.28983	-0.227692	-0.434403	-0.334607	0.181421	-0.0247367	0.0745054	-0.666576	-0.873027	-0.773491	0.270556	0.152003	-0.212881	-0.00432161	-0.123004	-0.487486	0.778432	0.659723	0.295128	-0.077041	-0.0380063	1.20727	0.326537	0.366252	1.61117	0.051024	0.0908534	1.33514	-0.810966	-1.39593	-1.34008	0.440421	-0.147202	-0.0908029	0.0593553	-0.526992	-0.471929	0.910502	1.31473
Transforming growth factor-beta-induced protein ig-h3 OS=Homo sapiens GN=TGFBI PE=1 SV=1	Q15582	2	-0.217591	-0.231075	-0.378944	0.345964	0.333424	0.185232	0.439357	0.427606	0.27858	-0.498179	-1.61706	-0.380822	0.795767	-0.325539	0.913799	-0.139236	-1.26188	-0.0218044	-0.582074	-0.252173	0.0619024	-0.441483	-0.111031	0.202572	-0.0426443	0.288065	0.60165	-0.192645	0.521051	0.62293	0.186501	0.899949	1.00216	0.0313952	0.744161	0.846393	-0.0785637	0.100305	-0.184425	-0.45799	-0.279284	-0.564905	-0.634867	-0.45799	-0.741783	0.309359	0.680382
Uncharacterized protein (Fragment) OS=Homo sapiens PE=1 SV=1	A0A0J9YX35	1	-0.826233	-0.426625	-1.04394	-0.375197	0.0257376	-0.592919	-0.899695	-0.498179	-1.11716	0.788268	0.146655	0.302173	0.151859	-0.490051	-0.332789	0.866315	0.22404	0.380729	-0.0257376	0.0380063	0.529073	0.140826	0.205896	0.696658	-0.192825	-0.128293	0.362158	0.211635	0.598365	0.855192	-0.0800879	0.308011	0.563646	-0.312939	0.0758749	0.332278	-0.579922	-0.685014	-0.698998	0.371838	0.266637	0.253384	0.177599	0.0717627	0.0579701	-0.0538064	0.0831412
Uncharacterized protein OS=Homo sapiens PE=1 SV=1	A0A0J9YY99	4	0.874207	0.595504	0.443607	0.733788	0.455229	0.302173	0.872632	0.594549	0.441483	0.648005	0.695103	0.577248	0.538041	0.585924	0.467801	0.100305	0.146655	0.0285692	0.823677	-0.0648829	0.650635	0.481969	-0.408168	0.307573	0.380822	-0.508936	0.205896	-0.467932	-0.168123	-0.260152	-0.0785637	0.221568	0.129613	-0.58208	-0.281036	-0.37146	0.336855	0.197865	0.595504	0.726831	0.587845	0.9855	0.708408	0.569491	0.967169	0.823677	0.614845
Vitamin D-binding protein OS=Homo sapiens GN=GC PE=1 SV=1	P02774	3	0.528071	0.115033	0.221568	0.368489	-0.0439433	0.0621217	0.60027	0.187768	0.293959	-4.4112	-3.1976	-4.96578	-0.736966	0.474047	-1.30045	-0.535332	0.675364	-1.09851	-4.40783	-4.10106	-0.752749	-0.14274	0.163268	3.50635	0.0144996	0.321928	3.662	-0.103147	-0.202572	0.116365	-0.0543923	-0.153607	0.166073	-0.284546	-0.382702	-0.0634092	0.552869	4.94223	-6.64386	-0.365871	4.02281	-6.64386	-0.325539	4.06411	-6.64386	0.479955	0.567041
Vitamin K-dependent protein S OS=Homo sapiens GN=PROS1 PE=1 SV=1	P07225	20	0.252173	0.115033	0.882056	0	-0.137648	0.629473	0.0922074	-0.0454314	0.721591	0.635987	0.643394	0.329985	0.43082	0.438293	0.125651	0.147958	0.155749	-0.15682	0.535332	-0.0935602	0.132894	0.215915	-0.413594	-0.187768	0.547932	-0.0799754	0.145605	0.121679	0.0071955	0.22033	-0.046921	-0.16004	0.0524159	0.237564	0.124328	0.336855	0.24123	0.120352	-0.00723157	0.318461	0.197865	0.0703893	0.643394	0.52306	0.393965	0.153607	0.152003
Vitronectin OS=Homo sapiens GN=VTN PE=1 SV=1	P04004	15	0.451013	0.205393	0.494672	0.318461	0.0717627	0.362891	0.634129	0.387363	0.678072	-0.155213	0.0799754	-0.560643	-0.134477	0.100305	-0.53952	0.041243	0.27739	-0.364013	-0.104337	-0.0172093	-0.197865	-0.0440443	0.0439433	-0.136191	0.0159576	0.103147	-0.077243	-0.110916	-0.710756	-0.584241	0.116365	-0.483985	-0.356606	0.231432	-0.369595	-0.24127	0.424385	0.0100637	0.359521	0.328836	-0.0846703	0.264236	0.0731347	-0.341903	0.00863031	0.0218044	0.101598
von Willebrand factor OS=Homo sapiens GN=VWF PE=1 SV=4	P04275	17	0.250962	0.169925	1.76681	-0.161653	-0.242977	1.35445	-0.21927	-0.300448	1.29631	1.12961	0.617298	1.01935	1.24489	0.73292	1.13488	-0.209228	-0.720232	-0.318326	-0.172488	-0.16092	0.362158	-0.0370307	-0.0257376	0.498179	-0.52707	-0.516015	0.00868224	0.476122	1.2461	-0.846843	-0.07552	0.694212	-1.39973	-0.50226	0.267835	-1.82623	1.15316	0.00863031	0.674461	1.49108	0.345964	1.01293	0.378512	-0.766112	-0.100051	-0.827819	-1.20727
Zinc-alpha-2-glycoprotein OS=Homo sapiens GN=AZGP1 PE=1 SV=2	P25311	18	-0.123434	0.157044	0.899176	-0.21424	0.0676387	0.809003	-0.00868224	0.27262	1.01436	0.54893	0.121679	-0.708396	0.444667	0.0172093	-0.810966	0.694212	0.266637	-0.562772	-0.0129262	0.486004	-0.120352	0.365871	0.865122	0.258425	-0.168642	0.330973	-0.276199	0.200379	-0.42082	-0.514573	0.275007	-0.345564	-0.440263	-0.132894	-0.753896	-0.84944	0.217851	0.422233	0.466758	-0.106249	0.0976108	0.14274	-0.0649175	0.138814	0.183963	-0.0621217	-0.313826
[truncated: 99 more columns]
