# Supplementary material for: Serum proteomics of active tuberculosis patients and contacts reveals unique processes activated during Mycobacterium tuberculosis infection
Source: Sci Rep. 2020 Mar 2;10:3844. doi: 10.1038/s41598-020-60753-5 (PMC7052228; doi:10.1038/s41598-020-60753-5)
Supplement: Supplementary file 2 — Dataset 2. [file 41598_2020_60753_MOESM2_ESM.xlsx]

## Sheet: All targets
Patien type	Sample	A1AGP1 mg/mL	CRP µg/mL	HPT µg/mL	KLKB1 µg/mL	TRFE µg/mL	APOA1 mg/dL
LTBI	125	1.79368	29.8625	45.72	349.793	4975.61	136
LTBI	112	0.652331	22.05	0	326.69	7086.06	100
LTBI	113	2.06887	0.7375	8.18667	148.414	8429.81	137
LTBI	01_26	0.593684	37.8	43.8533	496	5249.82	106
LTBI	01_20	0.739549	20.55	0	269.448	12668.2	150
LTBI	96	1.25083	0.675	5.52	237.724	8809.87	107
LTBI	93	1.13203	0	3.65333	261.172	2916.64	93
LTBI	27	2.21173	230.738	48.92	238.069	6398.16	99
LTBI	111	2.16812	19.55	3.78667	1019.1	4782.57	130
LTBI	132	2.25985	46.8625	0	401.172	4938.42	154
LTBI	144	2.17414	20.3625	0	614.966	4169.58	118
LTBI	145	0.838797	0	0	727.724	4463.45	163
LTBI	136	1.62677	19.425	0	226	5291.09	135
LTBI	139	1.49293	7.4875	11.7867	344.621	4422.27	86
LTBI	143	1.04932	58.425	0	152.207	2519.97	93
TB	79	2.51549	152.862	19.0533	284.621	3366.78
TB	84	2.40722	228.863	3.25333	267.379	4759.33
TB	85	2.51549	225.55	1.32	277.724	2210.01	101
TB	88	2.67789	201.613	76.1867	103.241	7086.06	59
TB	104	2.01925	91.9875	34.2533	331.172	2151.51	166
TB	105	3.12301	226.55	0	171.172	1327.81	88
TB	119	2.21774	228.363	0	159.103	1543.63	24
TB	131	2.94857	229.612	145.653	191.862	1594.72	57
TB	133	3.00421	189.238	48.9867	107.034	906.686	65
TB	130	0.29594	226.925	37.92	243.241	4322.08	90
TB	107	1.69143	227.675	0	283.931	2748.78	91
TB	109	2.30947	228.237	0		1101.1	79
TB	110	1.83729	228.05	42.72	220.138	2795.04	120
TB	21	2.32602	227.613	123.787	144.621	3136.57	71
TB	49	1.62977	228.112	191.987	237.379	2762.52	86
TB	37	1.83128	83.3625	45.3867	251.862	7516.11	136
TB	36	1.22226	36.425	34.12	248.414	5491.15	142
TB	140	1.86286	207.05	0	225.655	1160.73	89
TB	25	2.10496	208.05	0	931.517	3686.39	120
TB	30	1.97263	229.3	43.2533	120.483	975.479	55
TB	129	2.37714	227.8	260.853	332.897	3165.31	56

## Sheet: A1AGP1
Patien type	Sample	conc original mg/mL
LTBI	125	1.79368
LTBI	112	0.652331
LTBI	113	2.06887
LTBI	01_26	0.593684
LTBI	01_20	0.739549
LTBI	96	1.25083
LTBI	93	1.13203
LTBI	27	2.21173
LTBI	111	2.16812
LTBI	132	2.25985
LTBI	144	2.17414
LTBI	145	0.838797
LTBI	136	1.62677
LTBI	139	1.49293
LTBI	143	1.04932
TB	79	2.51549
TB	84	2.40722
TB	85	2.51549
TB	88	2.67789
TB	104	2.01925
TB	105	3.12301
TB	119	2.21774
TB	131	2.94857
TB	133	3.00421
TB	130	0.29594				p-value = 0.003323
TB	107	1.69143
TB	109	2.30947
TB	110	1.83729
TB	21	2.32602
TB	49	1.62977
TB	37	1.83128
TB	36	1.22226
TB	140	1.86286
TB	25	2.10496
TB	30	1.97263
TB	129	2.37714

## Sheet: CRP
Patien type	Sample	conc original µg/mL
LTBI	125	29.8625	34.3017
LTBI	112	22.05
LTBI	113	0.7375
LTBI	01_26	37.8
LTBI	01_20	20.55
LTBI	96	0.675
LTBI	93	0
LTBI	27	230.738
LTBI	111	19.55
LTBI	132	46.8625
LTBI	144	20.3625
LTBI	145	0
LTBI	136	19.425
LTBI	139	7.4875
LTBI	143	58.425
TB	79	152.862
TB	84	228.863
TB	85	225.55
TB	88	201.613
TB	104	91.9875
TB	105	226.55
TB	119	228.363		p-value = 0.00001836
TB	131	229.612
TB	133	189.238
TB	130	226.925
TB	107	227.675
TB	109	228.237
TB	110	228.05
TB	21	227.613
TB	49	228.112
TB	37	83.3625
TB	36	36.425
TB	140	207.05
TB	25	208.05
TB	30	229.3
TB	129	227.8

## Sheet: HPT
Patien type	Sample	conc original µg/mL
LTBI	125	45.72
LTBI	112	0
LTBI	113	8.18667
LTBI	01_26	43.8533
LTBI	01_20	0
LTBI	96	5.52
LTBI	93	3.65333
LTBI	27	48.92
LTBI	111	3.78667
LTBI	132	0
LTBI	144	0
LTBI	145	0
LTBI	136	0
LTBI	139	11.7867
LTBI	143	0
TB	79	19.0533
TB	84	3.25333
TB	85	1.32
TB	88	76.1867
TB	104	34.2533
TB	105	0			p-value = 0.08444
TB	119	0
TB	131	145.653
TB	133	48.9867
TB	130	37.92
TB	107	0
TB	109	0
TB	110	42.72
TB	21	123.787
TB	49	191.987
TB	37	45.3867
TB	36	34.12
TB	140	0
TB	25	0
TB	30	43.2533
TB	129	260.853

## Sheet: KLKB1
Patien type	Sample	conc original µg/mL
LTBI	125	349.793
LTBI	112	326.69
LTBI	113	148.414
LTBI	01_26	496
LTBI	01_20	269.448
LTBI	96	237.724
LTBI	93	261.172
LTBI	27	238.069
LTBI	111	1019.1
LTBI	132	401.172
LTBI	144	614.966
LTBI	145	727.724
LTBI	136	226
LTBI	139	344.621
LTBI	143	152.207
TB	79	284.621
TB	84	267.379
TB	85	277.724
TB	88	103.241
TB	104	331.172
TB	105	171.172
TB	119	159.103
TB	131	191.862
TB	133	107.034
TB	130	243.241
TB	107	283.931			p-value = 0.03026
TB	110	220.138
TB	21	144.621
TB	49	237.379
TB	37	251.862
TB	36	248.414
TB	140	225.655
TB	25	931.517
TB	30	120.483
TB	129	332.897

## Sheet: TRFE
Patien type	Sample	conc original µg/mL
LTBI	125	4975.61
LTBI	112	7086.06
LTBI	113	8429.81
LTBI	01_26	5249.82
LTBI	01_20	12668.2
LTBI	96	8809.87
LTBI	93	2916.64
LTBI	27	6398.16
LTBI	111	4782.57
LTBI	132	4938.42
LTBI	144	4169.58
LTBI	145	4463.45
LTBI	136	5291.09
LTBI	139	4422.27
LTBI	143	2519.97
TB	79	3366.78
TB	84	4759.33
TB	85	2210.01
TB	88	7086.06
TB	104	2151.51
TB	105	1327.81
TB	119	1543.63
TB	131	1594.72
TB	133	906.686			p-value = 0.0007106
TB	130	4322.08
TB	107	2748.78
TB	109	1101.1
TB	110	2795.04
TB	21	3136.57
TB	49	2762.52
TB	37	7516.11
TB	36	5491.15
TB	140	1160.73
TB	25	3686.39
TB	30	975.479
TB	129	3165.31

## Sheet: APOA1
Patien type	Sample	APOA1 mg/dL
LTBI	125	136
LTBI	112	100
LTBI	113	137
LTBI	01_26	106
LTBI	01_20	150
LTBI	96	107
LTBI	93	93
LTBI	27	99
LTBI	111	130
LTBI	132	154
LTBI	144	118
LTBI	136	163
LTBI	139	135
LTBI	143	86
TB	79	93
TB	85	101
TB	88	59			p-val= 0,004
TB	104	166
TB	105	88
TB	119	24
TB	131	57
TB	133	65
TB	130	90
TB	107	91
TB	109	79
TB	110	120
TB	21	71
TB	49	86
TB	37	136
TB	36	142
TB	140	89
TB	25	120
TB	30	55
TB	129	56

## Sheet: ROC curves
ROC curves	A1AGP1	CRP	HPT	KLKB1	TRFE	APOA1
Area	0.7889	0.9238	0.6667	0.7167	0.8333	0.7911
Std. Error	0.07639	0.06479	0.09074	0.08962	0.06841	0.07831
95% confidence interval	0,6392 to 0,9386	0,7968 to 1,000	0,4888 to 0,8445	0,5410 to 0,8923	0,6992 to 0,9674	0,6376 to 0,9446
P value	0.0035	<0,0001	0.0921	0.0303	0.0008	0.0043
	Cutoff	Sensitivity%	95% CI	Specificity%	95% CI
A1AGP1	> 1.810	80.95	60,00% to 92,33%	66.67	41,71% to 84,82%
CRP	> 70.90	95.24	77,33% to 99,76%	93.33	70,18% to 99,66%
HPT	> 15.42	61.9	40,88% to 79,25%	80	54,81% to 92,95%
KLKB1	< 338.8	95	76,39% to 99,74%	46.67	24,81% to 69,88%
TRFE	< 3928	76.19	54,91% to 89,37%	86.67	62,12% to 97,63%
APOA1	< 92.00	65	43,29% to 81,88%	92.86	68,53% to 99,63%

## Sheet: Sens_Spec
A1AGP1								CRP								HPT								KLK1B								TRFE								APOA
Cutoff	Sensitivity%	95% CI	Specificity%	95% CI	Likelihood ratio	Youden index		Cutoff	Sensitivity%	95% CI	Specificity%	95% CI	Likelihood ratio	Youden index		Cutoff	Sensitivity%	95% CI	Specificity%	95% CI	Likelihood ratio	Youden index		Cutoff	Sensitivity%	95% CI	Specificity%	95% CI	Likelihood ratio	Youden index		Cutoff	Sensitivity%	95% CI	Specificity%	95% CI	Likelihood ratio	Youden index		Cutoff	Sensitivity%	95% CI	Specificity%	95% CI	Likelihood ratio	Youden index
> 0.4450	95.24	77,33% to 99,76%	0	0,000% to 20,39%	0.9524	-4.76		> 0.3350	100	84,54% to 100,0%	13.33	2,369% to 37,88%	1.154	13.33		> 0.6600	71.43	50,04% to 86,19%	46.67	24,81% to 69,88%	1.339	18.1		< 105.1	5	0,2565% to 23,61%	100	79,61% to 100,0%		5		< 941.1	4.762	0,2443% to 22,67%	100	79,61% to 100,0%		4.762		< 39.50	5	0,2565% to 23,61%	100	78,47% to 100,0%		5
> 0.6200	95.24	77,33% to 99,76%	6.667	0,3420% to 29,82%	1.02	1.907		> 0.7050	100	84,54% to 100,0%	20	7,048% to 45,19%	1.25	20		> 2.285	66.67	45,37% to 82,81%	46.67	24,81% to 69,88%	1.25	13.34		< 113.8	10	1,777% to 30,10%	100	79,61% to 100,0%		10		< 1038	9.524	1,692% to 28,91%	100	79,61% to 100,0%		9.524		< 55.50	10	1,777% to 30,10%	100	78,47% to 100,0%		10
> 0.6950	95.24	77,33% to 99,76%	13.33	2,369% to 37,88%	1.099	8.57		> 4.115	100	84,54% to 100,0%	26.67	10,90% to 51,95%	1.364	26.67		> 3.450	61.9	40,88% to 79,25%	46.67	24,81% to 69,88%	1.161	8.57		< 132.6	15	5,237% to 36,04%	100	79,61% to 100,0%		15		< 1131	14.29	4,981% to 34,64%	100	79,61% to 100,0%		14.29		< 56.50	15	5,237% to 36,04%	100	78,47% to 100,0%		15
> 0.7900	95.24	77,33% to 99,76%	20	7,048% to 45,19%	1.19	15.24		> 13.46	100	84,54% to 100,0%	33.33	15,18% to 58,29%	1.5	33.33		> 3.720	61.9	40,88% to 79,25%	53.33	30,12% to 75,19%	1.327	15.23		< 146.5	20	8,066% to 41,60%	100	79,61% to 100,0%		20		< 1244	19.05	7,668% to 40,00%	100	79,61% to 100,0%		19.05		< 58.00	20	8,066% to 41,60%	100	78,47% to 100,0%		20
> 0.9450	95.24	77,33% to 99,76%	26.67	10,90% to 51,95%	1.299	21.91		> 19.49	100	84,54% to 100,0%	40	19,82% to 64,25%	1.667	40		> 4.655	61.9	40,88% to 79,25%	60	35,75% to 80,18%	1.548	21.9		< 150.3	20	8,066% to 41,60%	93.33	70,18% to 99,66%	3	13.33		< 1436	23.81	10,63% to 45,09%	100	79,61% to 100,0%		23.81		< 62.00	25	11,19% to 46,87%	100	78,47% to 100,0%		25
> 1.090	95.24	77,33% to 99,76%	33.33	15,18% to 58,29%	1.429	28.57		> 19.96	100	84,54% to 100,0%	46.67	24,81% to 69,88%	1.875	46.67		> 6.855	61.9	40,88% to 79,25%	66.67	41,71% to 84,82%	1.857	28.57		< 155.7	20	8,066% to 41,60%	86.67	62,12% to 97,63%	1.5	6.67		< 1569	28.57	13,81% to 49,96%	100	79,61% to 100,0%		28.57		< 68.00	30	14,55% to 51,90%	100	78,47% to 100,0%		30
> 1.175	95.24	77,33% to 99,76%	40	19,82% to 64,25%	1.587	35.24		> 20.46	100	84,54% to 100,0%	53.33	30,12% to 75,19%	2.143	53.33		> 9.990	61.9	40,88% to 79,25%	73.33	48,05% to 89,10%	2.321	35.23		< 165.1	25	11,19% to 46,87%	86.67	62,12% to 97,63%	1.875	11.67		< 1873	33.33	17,19% to 54,63%	100	79,61% to 100,0%		33.33		< 75.00	35	18,12% to 56,71%	100	78,47% to 100,0%		35
> 1.235	90.48	71,09% to 98,31%	40	19,82% to 64,25%	1.508	30.48		> 21.30	100	84,54% to 100,0%	60	35,75% to 80,18%	2.5	60		> 15.42	61.9	40,88% to 79,25%	80	54,81% to 92,95%	3.095	41.9		< 181.5	30	14,55% to 51,90%	86.67	62,12% to 97,63%	2.25	16.67		< 2181	38.1	20,75% to 59,12%	100	79,61% to 100,0%		38.1		< 82.50	40	21,88% to 61,34%	100	78,47% to 100,0%		40
> 1.370	90.48	71,09% to 98,31%	46.67	24,81% to 69,88%	1.696	37.15		> 25.96	100	84,54% to 100,0%	66.67	41,71% to 84,82%	3	66.67		> 26.59	57.14	36,55% to 75,53%	80	54,81% to 92,95%	2.857	37.14		< 206.0	35	18,12% to 56,71%	86.67	62,12% to 97,63%	2.625	21.67		< 2365	42.86	24,47% to 63,45%	100	79,61% to 100,0%		42.86		< 87.00	45	25,82% to 65,79%	92.86	68,53% to 99,63%	6.3	37.86
> 1.560	90.48	71,09% to 98,31%	53.33	30,12% to 75,19%	1.939	43.81		> 33.15	100	84,54% to 100,0%	73.33	48,05% to 89,10%	3.75	73.33		> 34.19	52.38	32,37% to 71,66%	80	54,81% to 92,95%	2.619	32.38		< 222.9	40	21,88% to 61,34%	86.67	62,12% to 97,63%	3	26.67		< 2634	42.86	24,47% to 63,45%	93.33	70,18% to 99,66%	6.429	36.19		< 88.50	50	29,93% to 70,07%	92.86	68,53% to 99,63%	7	42.86
> 1.660	85.71	65,36% to 95,02%	60	35,75% to 80,18%	2.143	45.71		> 37.12	95.24	77,33% to 99,76%	73.33	48,05% to 89,10%	3.571	68.57		> 36.09	47.62	28,34% to 67,63%	80	54,81% to 92,95%	2.381	27.62		< 225.8	45	25,82% to 65,79%	86.67	62,12% to 97,63%	3.375	31.67		< 2756	47.62	28,34% to 67,63%	93.33	70,18% to 99,66%	7.143	40.95		< 89.50	55	34,21% to 74,18%	92.86	68,53% to 99,63%	7.7	47.86
> 1.740	80.95	60,00% to 92,33%	60	35,75% to 80,18%	2.024	40.95		> 42.33	95.24	77,33% to 99,76%	80	54,81% to 92,95%	4.762	75.24		> 40.32	42.86	24,47% to 63,45%	80	54,81% to 92,95%	2.143	22.86		< 231.7	45	25,82% to 65,79%	80	54,81% to 92,95%	2.25	25		< 2779	52.38	32,37% to 71,66%	93.33	70,18% to 99,66%	7.857	45.71		< 90.50	60	38,66% to 78,12%	92.86	68,53% to 99,63%	8.4	52.86
> 1.810	80.95	60,00% to 92,33%	66.67	41,71% to 84,82%	2.429	47.62		> 52.65	95.24	77,33% to 99,76%	86.67	62,12% to 97,63%	7.143	81.91		> 42.99	38.1	20,75% to 59,12%	80	54,81% to 92,95%	1.905	18.1		< 237.6	50	29,93% to 70,07%	80	54,81% to 92,95%	2.5	30		< 2856	57.14	36,55% to 75,53%	93.33	70,18% to 99,66%	8.571	50.47		< 92.00	65	43,29% to 81,88%	92.86	68,53% to 99,63%	9.1	57.86
> 1.835	76.19	54,91% to 89,37%	66.67	41,71% to 84,82%	2.286	42.86		> 70.90	95.24	77,33% to 99,76%	93.33	70,18% to 99,66%	14.29	88.57		> 43.55	33.33	17,19% to 54,63%	80	54,81% to 92,95%	1.667	13.33		< 237.9	50	29,93% to 70,07%	73.33	48,05% to 89,10%	1.875	23.33		< 3027	57.14	36,55% to 75,53%	86.67	62,12% to 97,63%	4.286	43.81		< 96.00	70	48,10% to 85,45%	85.71	60,06% to 97,46%	4.9	55.71
> 1.850	71.43	50,04% to 86,19%	66.67	41,71% to 84,82%	2.143	38.1		> 87.68	90.48	71,09% to 98,31%	93.33	70,18% to 99,66%	13.57	83.81		> 44.62	33.33	17,19% to 54,63%	86.67	62,12% to 97,63%	2.5	20		< 240.7	50	29,93% to 70,07%	66.67	41,71% to 84,82%	1.5	16.67		< 3151	61.9	40,88% to 79,25%	86.67	62,12% to 97,63%	4.643	48.57		< 99.50	70	48,10% to 85,45%	78.57	52,41% to 92,43%	3.267	48.57
> 1.915	66.67	45,37% to 82,81%	66.67	41,71% to 84,82%	2	33.34		> 122.4	85.71	65,36% to 95,02%	93.33	70,18% to 99,66%	12.86	79.04		> 45.56	28.57	13,81% to 49,96%	86.67	62,12% to 97,63%	2.143	15.24		< 245.8	55	34,21% to 74,18%	66.67	41,71% to 84,82%	1.65	21.67		< 3266	66.67	45,37% to 82,81%	86.67	62,12% to 97,63%	5	53.34		< 100.5	70	48,10% to 85,45%	71.43	45,35% to 88,28%	2.45	41.43
> 1.995	61.9	40,88% to 79,25%	66.67	41,71% to 84,82%	1.857	28.57		> 171.1	80.95	60,00% to 92,33%	93.33	70,18% to 99,66%	12.14	74.28		> 47.32	28.57	13,81% to 49,96%	93.33	70,18% to 99,66%	4.286	21.9		< 250.1	60	38,66% to 78,12%	66.67	41,71% to 84,82%	1.8	26.67		< 3527	71.43	50,04% to 86,19%	86.67	62,12% to 97,63%	5.357	58.1		< 103.5	75	53,13% to 88,81%	71.43	45,35% to 88,28%	2.625	46.43
> 2.045	57.14	36,55% to 75,53%	66.67	41,71% to 84,82%	1.714	23.81		> 195.4	76.19	54,91% to 89,37%	93.33	70,18% to 99,66%	11.43	69.52		> 48.96	28.57	13,81% to 49,96%	100	79,61% to 100,0%		28.57		< 256.5	65	43,29% to 81,88%	66.67	41,71% to 84,82%	1.95	31.67		< 3928	76.19	54,91% to 89,37%	86.67	62,12% to 97,63%	5.714	62.86		< 106.5	75	53,13% to 88,81%	64.29	38,76% to 83,66%	2.1	39.29
> 2.085	57.14	36,55% to 75,53%	73.33	48,05% to 89,10%	2.143	30.47		> 204.3	71.43	50,04% to 86,19%	93.33	70,18% to 99,66%	10.71	64.76		> 62.59	23.81	10,63% to 45,09%	100	79,61% to 100,0%		23.81		< 264.3	65	43,29% to 81,88%	60	35,75% to 80,18%	1.625	25		< 4246	76.19	54,91% to 89,37%	80	54,81% to 92,95%	3.81	56.19		< 112.5	75	53,13% to 88,81%	57.14	32,59% to 78,62%	1.75	32.14
> 2.135	52.38	32,37% to 71,66%	73.33	48,05% to 89,10%	1.964	25.71		> 207.6	66.67	45,37% to 82,81%	93.33	70,18% to 99,66%	10	60		> 99.99	19.05	7,668% to 40,00%	100	79,61% to 100,0%		19.05		< 268.4	70	48,10% to 85,45%	60	35,75% to 80,18%	1.75	30		< 4372	80.95	60,00% to 92,33%	80	54,81% to 92,95%	4.048	60.95		< 119.0	75	53,13% to 88,81%	50	26,80% to 73,20%	1.5	25
> 2.190	52.38	32,37% to 71,66%	86.67	62,12% to 97,63%	3.929	39.05		> 216.8	61.9	40,88% to 79,25%	93.33	70,18% to 99,66%	9.286	55.23		> 134.7	14.29	4,981% to 34,64%	100	79,61% to 100,0%		14.29		< 273.6	70	48,10% to 85,45%	53.33	30,12% to 75,19%	1.5	23.33		< 4443	80.95	60,00% to 92,33%	73.33	48,05% to 89,10%	3.036	54.28		< 125.0	85	63,96% to 94,76%	50	26,80% to 73,20%	1.7	35
> 2.215	52.38	32,37% to 71,66%	93.33	70,18% to 99,66%	7.857	45.71		> 226.1	57.14	36,55% to 75,53%	93.33	70,18% to 99,66%	8.571	50.47		> 168.8	9.524	1,692% to 28,91%	100	79,61% to 100,0%		9.524		< 280.8	75	53,13% to 88,81%	53.33	30,12% to 75,19%	1.607	28.33		< 4611	80.95	60,00% to 92,33%	66.67	41,71% to 84,82%	2.429	47.62		< 132.5	85	63,96% to 94,76%	42.86	21,38% to 67,41%	1.488	27.86
> 2.240	47.62	28,34% to 67,63%	93.33	70,18% to 99,66%	7.143	40.95		> 226.7	52.38	32,37% to 71,66%	93.33	70,18% to 99,66%	7.857	45.71		> 226.4	4.762	0,2443% to 22,67%	100	79,61% to 100,0%		4.762		< 284.3	80	58,40% to 91,93%	53.33	30,12% to 75,19%	1.714	33.33		< 4771	85.71	65,36% to 95,02%	66.67	41,71% to 84,82%	2.571	52.38		< 135.5	85	63,96% to 94,76%	35.71	16,34% to 61,24%	1.322	20.71
> 2.285	47.62	28,34% to 67,63%	100	79,61% to 100,0%		47.62		> 227.3	47.62	28,34% to 67,63%	93.33	70,18% to 99,66%	7.143	40.95										< 305.7	85	63,96% to 94,76%	53.33	30,12% to 75,19%	1.821	38.33		< 4860	85.71	65,36% to 95,02%	60	35,75% to 80,18%	2.143	45.71		< 136.5	90	69,90% to 98,22%	28.57	11,72% to 54,65%	1.26	18.57
> 2.320	42.86	24,47% to 63,45%	100	79,61% to 100,0%		42.86		> 227.6	42.86	24,47% to 63,45%	93.33	70,18% to 99,66%	6.429	36.19										< 328.9	85	63,96% to 94,76%	46.67	24,81% to 69,88%	1.594	31.67		< 4957	85.71	65,36% to 95,02%	53.33	30,12% to 75,19%	1.837	39.04		< 139.5	90	69,90% to 98,22%	21.43	7,571% to 47,59%	1.145	11.43
> 2.355	38.1	20,75% to 59,12%	100	79,61% to 100,0%		38.1		> 227.7	38.1	20,75% to 59,12%	93.33	70,18% to 99,66%	5.714	31.43										< 332.0	90	69,90% to 98,22%	46.67	24,81% to 69,88%	1.688	36.67		< 5113	85.71	65,36% to 95,02%	46.67	24,81% to 69,88%	1.607	32.38		< 146.0	95	76,39% to 99,74%	21.43	7,571% to 47,59%	1.209	16.43
> 2.395	33.33	17,19% to 54,63%	100	79,61% to 100,0%		33.33		> 227.9	33.33	17,19% to 54,63%	93.33	70,18% to 99,66%	5	26.66										< 338.8	95	76,39% to 99,74%	46.67	24,81% to 69,88%	1.781	41.67		< 5270	85.71	65,36% to 95,02%	40	19,82% to 64,25%	1.429	25.71		< 152.0	95	76,39% to 99,74%	14.29	2,538% to 39,94%	1.108	9.29
> 2.465	28.57	13,81% to 49,96%	100	79,61% to 100,0%		28.57		> 228.1	28.57	13,81% to 49,96%	93.33	70,18% to 99,66%	4.286	21.9										< 347.2	95	76,39% to 99,74%	40	19,82% to 64,25%	1.583	35		< 5391	85.71	65,36% to 95,02%	33.33	15,18% to 58,29%	1.286	19.04		< 158.5	95	76,39% to 99,74%	7.143	0,3664% to 31,47%	1.023	2.143
> 2.600	19.05	7,668% to 40,00%	100	79,61% to 100,0%		19.05		> 228.2	23.81	10,63% to 45,09%	93.33	70,18% to 99,66%	3.571	17.14										< 375.5	95	76,39% to 99,74%	33.33	15,18% to 58,29%	1.425	28.33		< 5945	90.48	71,09% to 98,31%	33.33	15,18% to 58,29%	1.357	23.81		< 164.5	95	76,39% to 99,74%	0	0,000% to 21,53%	0.95	-5
> 2.815	14.29	4,981% to 34,64%	100	79,61% to 100,0%		14.29		> 228.3	19.05	7,668% to 40,00%	93.33	70,18% to 99,66%	2.857	12.38										< 448.6	95	76,39% to 99,74%	26.67	10,90% to 51,95%	1.295	21.67		< 6742	90.48	71,09% to 98,31%	26.67	10,90% to 51,95%	1.234	17.15
> 2.975	9.524	1,692% to 28,91%	100	79,61% to 100,0%		9.524		> 228.6	14.29	4,981% to 34,64%	93.33	70,18% to 99,66%	2.143	7.62										< 555.5	95	76,39% to 99,74%	20	7,048% to 45,19%	1.188	15		< 7301	95.24	77,33% to 99,76%	20	7,048% to 45,19%	1.19	15.24
> 3.060	4.762	0,2443% to 22,67%	100	79,61% to 100,0%		4.762		> 229.1	9.524	1,692% to 28,91%	93.33	70,18% to 99,66%	1.429	2.854										< 671.3	95	76,39% to 99,74%	13.33	2,369% to 37,88%	1.096	8.33		< 7973	100	84,54% to 100,0%	20	7,048% to 45,19%	1.25	20
								> 229.5	4.762	0,2443% to 22,67%	93.33	70,18% to 99,66%	0.7143	-1.908										< 829.6	95	76,39% to 99,74%	6.667	0,3420% to 29,82%	1.018	1.667		< 8620	100	84,54% to 100,0%	13.33	2,369% to 37,88%	1.154	13.33
								> 230.2	0	0,000% to 15,46%	93.33	70,18% to 99,66%	0	-6.67										< 975.3	100	83,89% to 100,0%	6.667	0,3420% to 29,82%	1.071	6.667		< 10739	100	84,54% to 100,0%	6.667	0,3420% to 29,82%	1.071	6.667
